# Supplementary material for: Ancient evolutionary signals of protein-coding sequences allow the discovery of new genes in the Drosophila melanogaster genome
Source: BMC Genomics. 2020 Mar 5;21:210. doi: 10.1186/s12864-020-6632-y (PMC7059364; doi:10.1186/s12864-020-6632-y)
Supplement: Supplementary file 1 — Additional file 1. Genomic browser which shows all the obtained results compared with the reference annotation from FlyBase database. It includes the following tracks: FlyBase genes, AnABlast profiles using 2012 and 2017 database, EST sequences from UCSC, and both true and false positives with a peak-height threshold of 35 (2012) and 100 (2017). http://www.bioinfocabd.upo.es/drome/. [file 12864_2020_6632_MOESM1_ESM.txt]

URL
Genomic browser which shows all the obtained results compared with the reference annotation from FlyBase database
http://www.bioinfocabd.upo.es/drome/
