# Supplementary material for: Ancient evolutionary signals of protein-coding sequences allow the discovery of new genes in the Drosophila melanogaster genome
Source: BMC Genomics. 2020 Mar 5;21:210. doi: 10.1186/s12864-020-6632-y (PMC7059364; doi:10.1186/s12864-020-6632-y)
Supplement: Supplementary file 2 — Additional file 2. Recall and precision values when using AnABlast at different peak-height thresholds with the fruit-fly genome and the 2012 and 2017 releases of the database. [file 12864_2020_6632_MOESM2_ESM.xls]

## Sheet: 2012
Bit-score	Number of coding-signals	Number of exons	Peak-height threshold	TP	FP	FN	Recall	Precision
30	107502	62735	20	47053	40822	15682	0.750028	0.535454
30	98382	62735	21	46482	35246	16253	0.740926	0.56874
30	90571	62735	22	45949	30640	16786	0.73243	0.599943
30	83826	62735	23	45410	26724	17325	0.723838	0.629523
30	77838	62735	24	44915	23319	17820	0.715948	0.65825
30	72602	62735	25	44415	20440	18320	0.707978	0.684835
30	67976	62735	26	43920	18005	18815	0.700088	0.709245
30	63828	62735	27	43405	15846	19330	0.691879	0.732561
30	60287	62735	28	42903	14112	19832	0.683877	0.752486
30	57048	62735	29	42384	12577	20351	0.675604	0.771165
30	54178	62735	30	41884	11225	20851	0.667634	0.788642
30	51639	62735	31	41400	10137	21335	0.659919	0.803306
30	49402	62735	32	40974	9165	21761	0.653128	0.817208
30	47368	62735	33	40519	8294	22216	0.645876	0.830086
30	45612	62735	34	40107	7619	22628	0.639308	0.84036
30	43916	62735	35	39651	6992	23084	0.63204	0.850095
30	42422	62735	36	39250	6413	23485	0.625648	0.859558
30	41168	62735	37	38886	5989	23849	0.619845	0.86654
30	39995	62735	38	38526	5571	24209	0.614107	0.873665
30	38952	62735	39	38163	5250	24572	0.608321	0.879068
30	37966	62735	40	37768	4950	24967	0.602024	0.884124
30	37077	62735	41	37411	4684	25324	0.596334	0.888728
30	36293	62735	42	37107	4458	25628	0.591488	0.892746
30	35541	62735	43	36794	4235	25941	0.586499	0.89678
30	34828	62735	44	36489	4067	26246	0.581637	0.899719
30	34153	62735	45	36150	3887	26585	0.576233	0.902915
30	33539	62735	46	35859	3740	26876	0.571595	0.905553
30	32966	62735	47	35559	3606	27176	0.566813	0.907928
30	32449	62735	48	35266	3491	27469	0.562142	0.909926
30	31919	62735	49	34960	3384	27775	0.557265	0.911746
30	31437	62735	50	34668	3275	28067	0.55261	0.913686
30	30946	62735	51	34354	3185	28381	0.547605	0.915155
30	30512	62735	52	34091	3084	28644	0.543413	0.917041
30	30102	62735	53	33839	2997	28896	0.539396	0.918639
30	29729	62735	54	33597	2929	29138	0.535538	0.919811
30	29369	62735	55	33361	2854	29374	0.531777	0.921193
30	29034	62735	56	33119	2788	29616	0.527919	0.922355
30	28705	62735	57	32880	2716	29855	0.524109	0.923699
30	28378	62735	58	32653	2651	30082	0.520491	0.924909
30	28055	62735	59	32425	2584	30310	0.516857	0.92619
30	27769	62735	60	32212	2531	30523	0.513461	0.927151
30	27455	62735	61	31958	2474	30777	0.509413	0.928148
30	27157	62735	62	31722	2428	31013	0.505651	0.928902
30	26905	62735	63	31527	2390	31208	0.502542	0.929534
30	26603	62735	64	31280	2342	31455	0.498605	0.930343
30	26324	62735	65	31074	2289	31661	0.495322	0.931391
30	26067	62735	66	30870	2250	31865	0.49207	0.932065
30	25821	62735	67	30653	2211	32082	0.488611	0.932723
30	25605	62735	68	30469	2177	32266	0.485678	0.933315
30	25384	62735	69	30293	2139	32442	0.482872	0.934047
30	25121	62735	70	30060	2108	32675	0.479158	0.934469
30	24874	62735	71	29822	2066	32913	0.475365	0.935211
30	24678	62735	72	29659	2034	33076	0.472766	0.935822
30	24471	62735	73	29477	2012	33258	0.469865	0.936105
30	24258	62735	74	29279	1982	33456	0.466709	0.936598
30	24063	62735	75	29107	1950	33628	0.463967	0.937212
30	23866	62735	76	28939	1922	33796	0.46129	0.937721
30	23668	62735	77	28776	1884	33959	0.458691	0.938552
30	23468	62735	78	28584	1859	34151	0.455631	0.938935
30	23302	62735	79	28412	1845	34323	0.452889	0.939022
30	23122	62735	80	28247	1819	34488	0.450259	0.9395
30	22947	62735	81	28083	1805	34652	0.447645	0.939608
30	22787	62735	82	27949	1781	34786	0.445509	0.940094
30	22612	62735	83	27788	1749	34947	0.442943	0.940786
30	22445	62735	84	27636	1722	35099	0.44052	0.941345
30	22288	62735	85	27495	1699	35240	0.438272	0.941803
30	22143	62735	86	27370	1680	35365	0.43628	0.942169
30	21998	62735	87	27227	1659	35508	0.434	0.942567
30	21847	62735	88	27076	1640	35659	0.431593	0.942889
30	21703	62735	89	26950	1620	35785	0.429585	0.943297
30	21564	62735	90	26811	1606	35924	0.427369	0.943485
30	21436	62735	91	26691	1588	36044	0.425456	0.943845
30	21294	62735	92	26531	1571	36204	0.422906	0.944097
30	21165	62735	93	26404	1557	36331	0.420881	0.944315
30	21015	62735	94	26267	1543	36468	0.418698	0.944516
30	20879	62735	95	26127	1531	36608	0.416466	0.944645
30	20736	62735	96	25988	1510	36747	0.41425	0.945087
30	20599	62735	97	25854	1496	36881	0.412114	0.945302
30	20493	62735	98	25738	1486	36997	0.410265	0.945416
30	20372	62735	99	25617	1468	37118	0.408337	0.9458
30	20263	62735	100	25503	1454	37232	0.406519	0.946062
30	20128	62735	101	25373	1440	37362	0.404447	0.946295
30	20006	62735	102	25237	1431	37498	0.402279	0.94634
30	19893	62735	103	25109	1418	37626	0.400239	0.946545
30	19794	62735	104	24994	1414	37741	0.398406	0.946456
30	19696	62735	105	24887	1405	37848	0.3967	0.946562
30	19571	62735	106	24745	1396	37990	0.394437	0.946597
30	19461	62735	107	24618	1379	38117	0.392413	0.946955
30	19373	62735	108	24538	1359	38197	0.391137	0.947523
30	19256	62735	109	24406	1342	38329	0.389033	0.947879
30	19172	62735	110	24332	1323	38403	0.387854	0.948431
30	19075	62735	111	24225	1309	38510	0.386148	0.948735
30	18987	62735	112	24129	1304	38606	0.384618	0.948728
30	18913	62735	113	24046	1297	38689	0.383295	0.948822
30	18828	62735	114	23963	1284	38772	0.381972	0.949142
30	18751	62735	115	23889	1275	38846	0.380792	0.949332
30	18664	62735	116	23797	1269	38938	0.379326	0.949374
30	18580	62735	117	23712	1260	39023	0.377971	0.949543
30	18509	62735	118	23631	1253	39104	0.37668	0.949646
30	18419	62735	119	23547	1238	39188	0.375341	0.95005
30	18326	62735	120	23446	1233	39289	0.373731	0.950038
30	18233	62735	121	23345	1222	39390	0.372121	0.950258
30	18164	62735	122	23272	1216	39463	0.370957	0.950343
30	18072	62735	123	23170	1207	39565	0.369331	0.950486
30	17986	62735	124	23080	1195	39655	0.367897	0.950772
30	17891	62735	125	22992	1174	39743	0.366494	0.951419
30	17820	62735	126	22926	1165	39809	0.365442	0.951642
30	17765	62735	127	22861	1158	39874	0.364406	0.951788
30	17689	62735	128	22774	1150	39961	0.363019	0.951931
30	17605	62735	129	22679	1144	40056	0.361505	0.951979
30	17529	62735	130	22583	1139	40152	0.359974	0.951985
30	17440	62735	131	22486	1126	40249	0.358428	0.952312
30	17353	62735	132	22388	1118	40347	0.356866	0.952438
30	17288	62735	133	22308	1113	40427	0.355591	0.952479
30	17221	62735	134	22231	1107	40504	0.354364	0.952567
30	17149	62735	135	22152	1100	40583	0.353104	0.952692
30	17071	62735	136	22066	1094	40669	0.351733	0.952763
30	17010	62735	137	22000	1087	40735	0.350681	0.952917
30	16943	62735	138	21936	1075	40799	0.349661	0.953283
30	16861	62735	139	21843	1068	40892	0.348179	0.953385
30	16797	62735	140	21770	1064	40965	0.347015	0.953403
30	16725	62735	141	21686	1056	41049	0.345676	0.953566
30	16647	62735	142	21598	1044	41137	0.344274	0.953891
30	16585	62735	143	21536	1035	41199	0.343285	0.954145
30	16500	62735	144	21450	1021	41285	0.341914	0.954564
30	16427	62735	145	21367	1013	41368	0.340591	0.954736
30	16363	62735	146	21290	1005	41445	0.339364	0.954923
30	16299	62735	147	21218	997	41517	0.338216	0.95512
30	16240	62735	148	21161	990	41574	0.337308	0.955307
30	16181	62735	149	21103	978	41632	0.336383	0.955709
30	16121	62735	150	21041	976	41694	0.335395	0.955671
30	16052	62735	151	20966	969	41769	0.334199	0.955824
30	15982	62735	152	20899	959	41836	0.333131	0.956126
30	15919	62735	153	20831	953	41904	0.332048	0.956252
30	15848	62735	154	20772	931	41963	0.331107	0.957103
30	15775	62735	155	20700	923	42035	0.329959	0.957314
30	15723	62735	156	20633	915	42102	0.328891	0.957537
30	15665	62735	157	20576	905	42159	0.327983	0.95787
30	15607	62735	158	20526	899	42209	0.327186	0.95804
30	15563	62735	159	20480	894	42255	0.326453	0.958173
30	15509	62735	160	20427	889	42308	0.325608	0.958294
30	15443	62735	161	20368	879	42367	0.324667	0.958629
30	15371	62735	162	20302	871	42433	0.323615	0.958863
30	15309	62735	163	20228	868	42507	0.322436	0.958855
30	15254	62735	164	20173	862	42562	0.321559	0.959021
30	15190	62735	165	20099	858	42636	0.320379	0.959059
30	15136	62735	166	20034	856	42701	0.319343	0.959023
30	15081	62735	167	19969	850	42766	0.318307	0.959172
30	15024	62735	168	19914	839	42821	0.31743	0.959572
30	14970	62735	169	19859	836	42876	0.316554	0.959604
30	14924	62735	170	19797	833	42938	0.315565	0.959622
30	14870	62735	171	19743	830	42992	0.314705	0.959656
30	14816	62735	172	19678	829	43057	0.313669	0.959575
30	14755	62735	173	19619	817	43116	0.312728	0.960022
30	14715	62735	174	19578	815	43157	0.312075	0.960035
30	14659	62735	175	19514	809	43221	0.311054	0.960193
30	14612	62735	176	19458	802	43277	0.310162	0.960415
30	14562	62735	177	19394	798	43341	0.309142	0.960479
30	14515	62735	178	19332	795	43403	0.308153	0.960501
30	14474	62735	179	19289	791	43446	0.307468	0.960608
30	14429	62735	180	19237	788	43498	0.306639	0.960649
30	14385	62735	181	19188	783	43547	0.305858	0.960793
30	14352	62735	182	19155	781	43580	0.305332	0.960825
30	14309	62735	183	19103	777	43632	0.304503	0.960915
30	14257	62735	184	19045	772	43690	0.303579	0.961044
30	14214	62735	185	18984	772	43751	0.302606	0.960923
30	14173	62735	186	18924	769	43811	0.30165	0.960951
30	14137	62735	187	18883	767	43852	0.300996	0.960967
30	14110	62735	188	18851	765	43884	0.300486	0.961001
30	14065	62735	189	18809	755	43926	0.299817	0.961409
30	14028	62735	190	18770	753	43965	0.299195	0.96143
30	13996	62735	191	18732	749	44003	0.298589	0.961552
30	13960	62735	192	18685	747	44050	0.29784	0.961558
30	13918	62735	193	18644	741	44091	0.297187	0.961775
30	13881	62735	194	18603	737	44132	0.296533	0.961892
30	13842	62735	195	18561	734	44174	0.295864	0.961959
30	13806	62735	196	18521	731	44214	0.295226	0.96203
30	13771	62735	197	18480	725	44255	0.294572	0.962249
30	13737	62735	198	18440	721	44295	0.293935	0.962371
30	13701	62735	199	18392	718	44343	0.29317	0.962428
30	13658	62735	200	18346	717	44389	0.292436	0.962388

## Sheet: 2017
Bit-score	Number of coding-signals	Number of exons	Peak-height threshold	TP	FP	FN	Recall	Precision
30	457700	62735	20	57610	291165	5125	0.918307	0.165178
30	432142	62735	21	57382	271978	5353	0.914673	0.174223
30	408842	62735	22	57197	254518	5538	0.911724	0.183491
30	387236	62735	23	56975	238426	5760	0.908185	0.192873
30	367321	62735	24	56725	223905	6010	0.9042	0.202134
30	348911	62735	25	56475	210435	6260	0.900215	0.211588
30	331884	62735	26	56220	197919	6515	0.89615	0.221218
30	315611	62735	27	55951	186101	6784	0.891863	0.231153
30	300587	62735	28	55713	175282	7022	0.888069	0.241187
30	286487	62735	29	55465	165130	7270	0.884116	0.251434
30	273243	62735	30	55264	155621	7471	0.880912	0.262058
30	260876	62735	31	55045	146843	7690	0.877421	0.272651
30	249154	62735	32	54815	138497	7920	0.873755	0.283557
30	238245	62735	33	54565	130766	8170	0.86977	0.294419
30	227645	62735	34	54312	123346	8423	0.865737	0.305711
30	217689	62735	35	54045	116471	8690	0.861481	0.31695
30	208537	62735	36	53799	110140	8936	0.85756	0.328165
30	199820	62735	37	53554	104029	9181	0.853654	0.339846
30	191392	62735	38	53320	98186	9415	0.849924	0.351933
30	183469	62735	39	53103	92732	9632	0.846465	0.364131
30	175901	62735	40	52863	87587	9872	0.84264	0.376383
30	168765	62735	41	52642	82722	10093	0.839117	0.388892
30	162001	62735	42	52379	78159	10356	0.834925	0.401255
30	155496	62735	43	52130	73757	10605	0.830956	0.414102
30	149345	62735	44	51889	69604	10846	0.827114	0.427095
30	143573	62735	45	51637	65778	11098	0.823097	0.439782
30	138030	62735	46	51346	62126	11389	0.818459	0.452499
30	132691	62735	47	51132	58547	11603	0.815047	0.466197
30	127686	62735	48	50903	55270	11832	0.811397	0.479435
30	122981	62735	49	50675	52184	12060	0.807763	0.492665
30	118453	62735	50	50449	49251	12286	0.80416	0.506008
30	114140	62735	51	50242	46486	12493	0.800861	0.519415
30	110094	62735	52	50027	43926	12708	0.797434	0.532468
30	106169	62735	53	49799	41433	12936	0.793799	0.54585
30	102440	62735	54	49576	39078	13159	0.790245	0.559208
30	98796	62735	55	49355	36776	13380	0.786722	0.573022
30	95446	62735	56	49130	34717	13605	0.783135	0.585948
30	92284	62735	57	48881	32782	13854	0.779166	0.59857
30	89233	62735	58	48664	30920	14071	0.775707	0.61148
30	86447	62735	59	48431	29220	14304	0.771993	0.623701
30	83613	62735	60	48241	27488	14494	0.768965	0.637021
30	81031	62735	61	48055	25940	14680	0.766	0.649436
30	78556	62735	62	47868	24484	14867	0.763019	0.661599
30	76159	62735	63	47621	23123	15114	0.759082	0.673145
30	73916	62735	64	47424	21810	15311	0.755942	0.684981
30	71697	62735	65	47203	20534	15532	0.752419	0.696857
30	69667	62735	66	47006	19427	15729	0.749279	0.70757
30	67769	62735	67	46808	18387	15927	0.746123	0.717969
30	65897	62735	68	46604	17338	16131	0.742871	0.728848
30	64161	62735	69	46410	16399	16325	0.739778	0.738907
30	62528	62735	70	46235	15521	16500	0.736989	0.748672
30	60944	62735	71	46030	14702	16705	0.733721	0.75792
30	59439	62735	72	45845	13931	16890	0.730772	0.766947
30	58024	62735	73	45677	13205	17058	0.728094	0.775738
30	56704	62735	74	45502	12523	17233	0.725305	0.784179
30	55467	62735	75	45317	11893	17418	0.722356	0.792117
30	54205	62735	76	45113	11260	17622	0.719104	0.800259
30	53043	62735	77	44928	10675	17807	0.716155	0.808014
30	51949	62735	78	44750	10141	17985	0.713318	0.815252
30	50885	62735	79	44557	9635	18178	0.710241	0.822206
30	49909	62735	80	44378	9194	18357	0.707388	0.82838
30	48980	62735	81	44206	8772	18529	0.704647	0.834422
30	48118	62735	82	44030	8422	18705	0.701841	0.839434
30	47249	62735	83	43857	8047	18878	0.699083	0.844964
30	46458	62735	84	43703	7678	19032	0.696629	0.850567
30	45702	62735	85	43531	7387	19204	0.693887	0.854924
30	44973	62735	86	43357	7087	19378	0.691113	0.859508
30	44255	62735	87	43185	6811	19550	0.688372	0.863769
30	43598	62735	88	43036	6530	19699	0.685997	0.868256
30	42964	62735	89	42848	6305	19887	0.683	0.871727
30	42344	62735	90	42694	6077	20041	0.680545	0.875397
30	41772	62735	91	42556	5865	20179	0.678345	0.878875
30	41280	62735	92	42414	5697	20321	0.676082	0.881586
30	40775	62735	93	42279	5504	20456	0.67393	0.884813
30	40267	62735	94	42136	5318	20599	0.671651	0.887934
30	39807	62735	95	41992	5152	20743	0.669355	0.890718
30	39339	62735	96	41866	4985	20869	0.667347	0.893599
30	38884	62735	97	41727	4826	21008	0.665131	0.896333
30	38508	62735	98	41590	4708	21145	0.662947	0.898311
30	38136	62735	99	41470	4588	21265	0.661035	0.900386
30	37732	62735	100	41351	4465	21384	0.659138	0.902545
30	37365	62735	101	41225	4360	21510	0.657129	0.904355
30	36976	62735	102	41067	4258	21668	0.654611	0.906056
30	36623	62735	103	40923	4160	21812	0.652315	0.907726
30	36321	62735	104	40807	4079	21928	0.650466	0.909125
30	36020	62735	105	40660	4019	22075	0.648123	0.910047
30	35712	62735	106	40540	3919	22195	0.64621	0.911851
30	35407	62735	107	40397	3851	22338	0.643931	0.912968
30	35134	62735	108	40285	3768	22450	0.642146	0.914467
30	34859	62735	109	40155	3708	22580	0.640073	0.915464
30	34591	62735	110	40038	3644	22697	0.638208	0.916579
30	34341	62735	111	39907	3579	22828	0.63612	0.917698
30	34094	62735	112	39791	3523	22944	0.634271	0.918664
30	33862	62735	113	39657	3476	23078	0.632135	0.919412
30	33638	62735	114	39518	3438	23217	0.62992	0.919965
30	33419	62735	115	39400	3397	23335	0.628039	0.920625
30	33207	62735	116	39281	3348	23454	0.626142	0.921462
30	33012	62735	117	39166	3314	23569	0.624309	0.921987
30	32823	62735	118	39074	3272	23661	0.622842	0.922732
30	32630	62735	119	38953	3240	23782	0.620913	0.92321
30	32437	62735	120	38835	3199	23900	0.619032	0.923895
30	32277	62735	121	38751	3164	23984	0.617693	0.924514
30	32086	62735	122	38643	3136	24092	0.615972	0.924938
30	31928	62735	123	38555	3114	24180	0.614569	0.925268
30	31759	62735	124	38456	3083	24279	0.612991	0.925781
30	31600	62735	125	38344	3059	24391	0.611206	0.926116
30	31430	62735	126	38253	3017	24482	0.609755	0.926896
30	31264	62735	127	38136	2992	24599	0.60789	0.927252
30	31127	62735	128	38053	2966	24682	0.606567	0.927692
30	30980	62735	129	37951	2938	24784	0.604941	0.928147
30	30829	62735	130	37856	2910	24879	0.603427	0.928617
30	30676	62735	131	37739	2881	24996	0.601562	0.929074
30	30533	62735	132	37640	2869	25095	0.599984	0.929176
30	30388	62735	133	37550	2844	25185	0.598549	0.929594
30	30253	62735	134	37453	2824	25282	0.597003	0.929886
30	30135	62735	135	37357	2809	25378	0.595473	0.930065
30	30006	62735	136	37253	2786	25482	0.593815	0.930418
30	29875	62735	137	37162	2758	25573	0.592365	0.930912
30	29752	62735	138	37063	2746	25672	0.590787	0.931021
30	29621	62735	139	36958	2729	25777	0.589113	0.931237
30	29498	62735	140	36870	2713	25865	0.58771	0.93146
30	29384	62735	141	36771	2694	25964	0.586132	0.931737
30	29255	62735	142	36658	2675	26077	0.584331	0.931991
30	29151	62735	143	36564	2659	26171	0.582833	0.932208
30	29044	62735	144	36481	2647	26254	0.58151	0.93235
30	28954	62735	145	36403	2637	26332	0.580266	0.932454
30	28863	62735	146	36326	2621	26409	0.579039	0.932703
30	28753	62735	147	36236	2610	26499	0.577604	0.932812
30	28657	62735	148	36146	2606	26589	0.57617	0.932752
30	28563	62735	149	36063	2594	26672	0.574847	0.932897
30	28451	62735	150	35965	2574	26770	0.573284	0.933211
30	28342	62735	151	35865	2560	26870	0.57169	0.933377
30	28242	62735	152	35773	2540	26962	0.570224	0.933704
30	28149	62735	153	35675	2534	27060	0.568662	0.933681
30	28056	62735	154	35586	2523	27149	0.567243	0.933795
30	27949	62735	155	35491	2510	27244	0.565729	0.933949
30	27856	62735	156	35406	2502	27329	0.564374	0.933998
30	27770	62735	157	35310	2495	27425	0.562844	0.934003
30	27692	62735	158	35240	2486	27495	0.561728	0.934104
30	27591	62735	159	35143	2473	27592	0.560182	0.934257
30	27506	62735	160	35062	2467	27673	0.558891	0.934264
30	27414	62735	161	34974	2454	27761	0.557488	0.934434
30	27333	62735	162	34903	2442	27832	0.556356	0.93461
30	27250	62735	163	34830	2429	27905	0.555192	0.934808
30	27169	62735	164	34751	2420	27984	0.553933	0.934895
30	27093	62735	165	34681	2414	28054	0.552817	0.934924
30	27034	62735	166	34616	2411	28119	0.551781	0.934885
30	26946	62735	167	34537	2403	28198	0.550522	0.934949
30	26863	62735	168	34454	2392	28281	0.549199	0.935081
30	26767	62735	169	34364	2384	28371	0.547764	0.935126
30	26693	62735	170	34303	2377	28432	0.546792	0.935196
30	26605	62735	171	34210	2366	28525	0.54531	0.935313
30	26523	62735	172	34123	2358	28612	0.543923	0.935364
30	26459	62735	173	34055	2352	28680	0.542839	0.935397
30	26391	62735	174	33992	2345	28743	0.541835	0.935465
30	26310	62735	175	33908	2340	28827	0.540496	0.935445
30	26240	62735	176	33820	2330	28915	0.539093	0.935546
30	26160	62735	177	33736	2322	28999	0.537754	0.935604
30	26087	62735	178	33656	2317	29079	0.536479	0.935591
30	26014	62735	179	33583	2311	29152	0.535315	0.935616
30	25941	62735	180	33517	2302	29218	0.534263	0.935732
30	25870	62735	181	33452	2294	29283	0.533227	0.935825
30	25793	62735	182	33387	2278	29348	0.532191	0.936128
30	25729	62735	183	33320	2271	29415	0.531123	0.936192
30	25650	62735	184	33251	2261	29484	0.530023	0.936331
30	25575	62735	185	33186	2239	29549	0.528987	0.936796
30	25507	62735	186	33116	2227	29619	0.527871	0.936989
30	25456	62735	187	33069	2223	29666	0.527122	0.937011
30	25397	62735	188	33019	2216	29716	0.526325	0.937108
30	25347	62735	189	32960	2210	29775	0.525385	0.937162
30	25288	62735	190	32899	2203	29836	0.524412	0.93724
30	25230	62735	191	32836	2194	29899	0.523408	0.937368
30	25174	62735	192	32775	2191	29960	0.522436	0.937339
30	25113	62735	193	32711	2186	30024	0.521415	0.937359
30	25060	62735	194	32643	2185	30092	0.520332	0.937263
30	25011	62735	195	32601	2173	30134	0.519662	0.937511
30	24940	62735	196	32542	2160	30193	0.518722	0.937756
30	24871	62735	197	32474	2148	30261	0.517638	0.937959
30	24818	62735	198	32418	2142	30317	0.516745	0.938021
30	24753	62735	199	32349	2135	30386	0.515645	0.938087
30	24692	62735	200	32287	2131	30448	0.514657	0.938085
