# Supplementary material for: Ancient evolutionary signals of protein-coding sequences allow the discovery of new genes in the Drosophila melanogaster genome
Source: BMC Genomics. 2020 Mar 5;21:210. doi: 10.1186/s12864-020-6632-y (PMC7059364; doi:10.1186/s12864-020-6632-y)
Supplement: Supplementary file 3 — Additional file 3. List of all true and false positives predicted by AnABlast using both 2012 and 2017 databases. The peak-height threshold used was 35 (2012) and 100 (2017). Note that false positives from 2017 are novel predicted protein-coding sequences. [file 12864_2020_6632_MOESM3_ESM.xls]

## Sheet: True Positives (2012)
Chromosome	Start	End	Peak-height
2L	7566	8076	52
2L	8194	9274	716
2L	11801	12221	127
2L	12288	12960	65
2L	13515	14907	208
2L	14938	15772	220
2L	22342	22687	57
2L	22959	23868	390
2L	24765	25110	39
2L	26766	26967	105
2L	27052	27520	132
2L	27999	28926	205
2L	30393	30864	161
2L	30921	31662	60
2L	31839	32148	47
2L	32496	33126	66
2L	33967	34276	49
2L	35793	36324	67
2L	36393	38304	82
2L	39283	39913	1283
2L	39290	39599	53
2L	68343	70539	90
2L	72642	72978	37
2L	75064	76081	300
2L	76440	77589	252
2L	83271	84264	796
2L	95138	95303	72
2L	95277	97818	203
2L	97889	98420	132
2L	98527	99736	142
2L	99785	100556	180
2L	100548	100716	134
2L	101015	101606	161
2L	102462	103737	1477
2L	104512	105472	281
2L	105408	105933	557
2L	105968	106481	320
2L	110402	110501	69
2L	110712	110880	64
2L	111825	112020	59
2L	112687	113371	91
2L	113360	113531	69
2L	115761	116136	75
2L	117385	118099	222
2L	118140	118296	39
2L	118340	118895	1358
2L	118900	119278	21722
2L	119247	119637	13132
2L	119288	119363	41
2L	123135	123537	251
2L	123673	123811	114
2L	123830	124103	126
2L	123997	125341	29739
2L	125875	126442	20037
2L	128789	128924	39
2L	132456	133677	338
2L	138731	139154	44
2L	139740	140955	320
2L	141398	141638	186
2L	141660	142545	284
2L	143582	144086	2414
2L	144383	145445	156
2L	145529	145901	45
2L	148355	148886	76
2L	148864	149218	41
2L	151139	153098	73
2L	153695	155054	167
2L	155572	155785	35
2L	156423	157650	23508
2L	156804	157344	49
2L	157947	158622	172
2L	185268	186198	2780
2L	186570	186981	53
2L	188766	189105	44
2L	189673	189997	58
2L	189945	190632	2893
2L	190339	190627	36
2L	191730	192159	62
2L	192567	192852	72
2L	193380	194244	201
2L	194562	194832	44
2L	195279	195621	49
2L	196443	197178	93
2L	197631	198351	222
2L	200120	200804	62
2L	200271	200535	40
2L	200837	201068	85
2L	201106	201394	79
2L	204001	204700	109
2L	205352	205994	1964
2L	207687	208590	71
2L	208725	209850	1244
2L	213652	213919	65
2L	214369	214645	112
2L	215033	215132	36
2L	215315	215558	46
2L	217614	218127	95
2L	218265	218895	80
2L	227330	227552	72
2L	227759	228026	41
2L	229205	229403	97
2L	230540	230630	41
2L	231943	232102	56
2L	232572	233151	60
2L	233177	233954	141
2L	234298	238243	3618
2L	237977	238217	91
2L	238342	238966	72
2L	239020	239314	51
2L	240892	241048	60
2L	251526	252300	108
2L	251559	252255	40
2L	253346	253928	668
2L	253951	254380	653
2L	263878	264202	53
2L	264973	265522	86
2L	265558	266605	1418
2L	269458	270292	99
2L	270343	270601	39
2L	270691	271276	52
2L	271054	271306	40
2L	272396	272669	36
2L	273986	274550	47
2L	275503	276433	105
2L	275759	276254	36
2L	276950	277133	35
2L	277946	278324	41
2L	278643	279807	182
2L	279904	280594	61
2L	280636	281458	62
2L	282181	282562	83
2L	282620	283166	100
2L	283889	284258	84
2L	284747	285026	77
2L	287765	288908	85
2L	292709	292970	50
2L	293853	294396	500
2L	294068	294236	40
2L	295187	296858	9164
2L	299017	299665	1167
2L	302018	302645	501
2L	318391	319315	4067
2L	320391	321231	4362
2L	322191	323010	3898
2L	325678	325831	41
2L	327592	327943	38
2L	328645	329575	62
2L	329994	330387	57
2L	330248	330626	53
2L	330672	330885	56
2L	331164	332133	64
2L	334143	334548	44
2L	336016	336205	54
2L	336326	336548	97
2L	337002	337236	383
2L	337909	338155	381
2L	339201	339324	82
2L	342699	342801	45
2L	342847	343723	420
2L	344038	344485	75
2L	344556	344949	77
2L	345001	345241	53
2L	355921	356848	230
2L	356886	357279	69
2L	357348	357633	98
2L	384644	384776	35
2L	384674	384896	1248
2L	385663	385828	378
2L	386236	386566	1384
2L	386656	386884	38
2L	386673	387306	105
2L	386717	387224	38
2L	387163	387265	60
2L	396764	398144	114
2L	398354	398894	100
2L	399971	400940	127
2L	401169	401856	171
2L	404539	406051	322
2L	406062	407892	386
2L	407385	407835	45
2L	409391	409730	39
2L	409729	410083	78
2L	410100	411150	215
2L	411110	412238	364
2L	412417	412795	218
2L	415389	415449	69
2L	415487	416162	119
2L	416327	417719	22628
2L	418563	419589	555
2L	420292	420415	39
2L	420989	421349	47
2L	421758	422430	346
2L	423903	425283	302
2L	442949	443162	60
2L	443226	444219	387
2L	444285	445209	83
2L	445455	445728	35
2L	446051	446243	40
2L	446077	446452	36
2L	446914	447175	39
2L	449218	450577	239
2L	453232	454273	4851
2L	456178	456505	232
2L	456954	457338	58
2L	457914	458130	35
2L	460542	461313	47
2L	461556	462381	52
2L	462191	462563	58
2L	462486	462792	49
2L	463944	464298	60
2L	464415	464595	35
2L	474573	474771	45
2L	475032	475752	53
2L	476990	477851	40795
2L	536049	536271	43
2L	536409	537063	1475
2L	537022	537139	125
2L	538404	539442	4872
2L	539723	539846	121
2L	541734	542130	69
2L	541771	542290	1185
2L	543367	544576	234
2L	545367	545565	97
2L	545816	546890	777
2L	546540	546936	56
2L	547268	547634	49
2L	547753	548092	296
2L	547902	548247	419
2L	551159	551480	154
2L	554331	557670	259
2L	557786	558596	477
2L	558619	558763	35
2L	559687	560059	264
2L	560067	560283	235
2L	560803	561079	44
2L	561229	562606	763
2L	561560	562103	90
2L	561585	561933	71
2L	561705	561882	106
2L	561725	561920	96
2L	562149	562479	50
2L	562711	563182	98
2L	562777	563365	63
2L	564260	566318	1086
2L	566458	566668	5841
2L	566657	567119	22293
2L	567114	568128	23303
2L	567180	567690	38
2L	568823	572639	491
2L	569458	569824	43
2L	573209	574199	377
2L	573937	574114	37
2L	574873	575302	35
2L	576078	576447	40
2L	576424	576808	36
2L	578012	578681	3895
2L	578172	578364	134
2L	592143	592437	1700
2L	620436	621162	824
2L	624668	625451	474
2L	625615	626500	1046
2L	641004	644379	4752
2L	644366	646010	5816
2L	647868	648918	6950
2L	648806	650384	6407
2L	652756	653308	6968
2L	654071	654860	7581
2L	655202	655886	7790
2L	656680	657559	6360
2L	705817	707563	6314
2L	728514	730221	363
2L	728894	729155	47
2L	729129	730107	48
2L	738327	738951	425
2L	739444	740074	333
2L	739534	739954	39
2L	740356	740695	339
2L	753365	753902	92
2L	754442	754661	95
2L	755018	755336	600
2L	755802	756084	135
2L	756833	757373	121
2L	757086	757431	82
2L	757786	757951	91
2L	758766	759573	215
2L	759942	760830	67
2L	773659	773854	41
2L	773663	773810	49
2L	773701	773818	45
2L	779204	779444	131
2L	779218	779443	385
2L	779226	779451	519
2L	779250	779439	199
2L	781234	782011	61
2L	781298	781514	50
2L	781456	781903	37
2L	782492	782801	68
2L	784436	786113	303
2L	786263	786431	171
2L	786493	786685	317
2L	786618	788604	28269
2L	786735	787116	42
2L	790489	790672	39
2L	811762	812599	3496
2L	812523	813303	3706
2L	814265	815348	89
2L	816080	816974	1021
2L	817245	817872	61
2L	818513	819332	116
2L	818611	818872	38
2L	819919	820585	85
2L	820007	820967	908
2L	820554	820983	69
2L	820634	821189	38
2L	822891	823566	76
2L	824436	825864	3729
2L	830120	830408	1163
2L	830775	831921	3130
2L	837021	837465	226
2L	849904	850099	687
2L	851732	852443	502
2L	852499	852571	46
2L	853505	854381	3453
2L	853667	854075	36
2L	855745	855988	37
2L	860756	861359	79
2L	861403	861664	66
2L	862307	862508	93
2L	862551	862716	44
2L	863127	863751	101
2L	863601	863865	39
2L	864380	864629	55
2L	868745	869738	285
2L	868788	869076	46
2L	871804	872089	62
2L	873113	873665	139
2L	875004	875259	42
2L	875466	876144	99
2L	876657	876744	337
2L	877350	877917	1277
2L	877895	878120	35
2L	878018	878282	36
2L	878395	878773	62
2L	878882	879227	41
2L	879308	879773	45
2L	879973	880879	53
2L	882490	883060	49
2L	883375	884116	62
2L	898980	901080	154
2L	899429	900038	40
2L	900664	900838	176
2L	914787	915297	105
2L	915812	916265	335
2L	916267	916663	434
2L	916416	917451	529
2L	951540	952008	46
2L	951585	952152	312
2L	952256	952616	118
2L	952985	953354	188
2L	953000	953171	101
2L	953134	953572	1337
2L	956223	956934	2296
2L	956833	956953	57
2L	957027	957450	2773
2L	1014148	1014529	1173
2L	1014165	1014414	77
2L	1014534	1015281	1333
2L	1016189	1016837	46
2L	1016426	1016561	40
2L	1017023	1017650	64
2L	1037430	1038198	69
2L	1052077	1052311	42
2L	1052101	1052362	38
2L	1052289	1052430	35
2L	1052560	1052803	35
2L	1061663	1061876	105
2L	1061889	1062147	61
2L	1078035	1078590	136
2L	1078610	1079072	83
2L	1079448	1080699	94
2L	1081565	1081964	199
2L	1081972	1082686	195
2L	1084091	1085267	11746
2L	1084986	1085421	17537
2L	1085518	1085920	2239
2L	1085871	1086060	218
2L	1103694	1103811	79
2L	1103860	1107115	860
2L	1103930	1104356	41
2L	1107408	1107819	58
2L	1109118	1109895	60
2L	1109986	1110424	59
2L	1110031	1110244	40
2L	1110380	1110479	48
2L	1111464	1111896	36
2L	1112007	1112451	326
2L	1113024	1113309	35
2L	1113189	1113369	36
2L	1116426	1116681	40
2L	1129811	1131185	592
2L	1129952	1130339	35
2L	1131249	1131942	98
2L	1132730	1134071	77
2L	1139629	1139866	35
2L	1145380	1147120	2902
2L	1146893	1147058	59
2L	1147853	1149371	1261
2L	1149650	1150088	106
2L	1150119	1150323	35
2L	1150381	1150564	56
2L	1150848	1151409	349
2L	1150875	1151274	43
2L	1151048	1151282	61
2L	1152162	1152726	123
2L	1152751	1153333	125
2L	1159048	1159444	51
2L	1159750	1160095	93
2L	1160465	1161293	110
2L	1160492	1161167	56
2L	1160520	1160883	36
2L	1160874	1161174	44
2L	1161273	1161714	123
2L	1161786	1162152	49
2L	1164540	1165086	78
2L	1165249	1166134	83
2L	1165975	1166317	43
2L	1166019	1166337	51
2L	1166677	1167133	72
2L	1167258	1168641	167
2L	1168670	1169903	10216
2L	1170240	1170372	74
2L	1170851	1171658	1323
2L	1172038	1172599	63
2L	1174442	1174577	58
2L	1175041	1175185	40
2L	1175187	1175523	99
2L	1176076	1177384	870
2L	1178211	1178448	35
2L	1179445	1179604	111
2L	1179982	1180129	44
2L	1180179	1180905	113
2L	1180985	1181189	140
2L	1181324	1181786	210
2L	1181742	1182231	860
2L	1182504	1184013	419
2L	1183043	1183247	72
2L	1184297	1185503	303
2L	1184585	1185362	42
2L	1191606	1192680	5152
2L	1196189	1196450	419
2L	1198971	1199154	36
2L	1200239	1200476	62
2L	1204515	1204815	39
2L	1219306	1219606	41
2L	1219608	1220037	188
2L	1227713	1228418	315
2L	1228465	1228651	376
2L	1228685	1229315	329
2L	1240113	1241049	2484
2L	1240200	1240590	42
2L	1241060	1241984	180
2L	1273497	1273878	3643
2L	1280557	1280740	323
2L	1284518	1284989	6497
2L	1284594	1284768	38
2L	1285258	1287262	7822
2L	1285367	1285685	1089
2L	1287413	1287737	218
2L	1293012	1293636	54
2L	1329178	1329865	392
2L	1334275	1334761	1217
2L	1341368	1341545	63
2L	1341544	1341757	70
2L	1343449	1343836	174
2L	1343904	1344060	37
2L	1344613	1344883	235
2L	1351908	1352646	1014
2L	1353213	1353897	1029
2L	1354184	1354892	1624
2L	1354980	1355769	1484
2L	1359481	1359670	43
2L	1360394	1360628	101
2L	1360795	1360930	145
2L	1368551	1368941	55
2L	1382121	1382355	42
2L	1384958	1385159	48
2L	1387121	1387370	149
2L	1387429	1387528	37
2L	1390891	1391080	66
2L	1391230	1392970	6879
2L	1394085	1394925	5580
2L	1395898	1396093	312
2L	1396918	1397539	3777
2L	1442802	1443258	96
2L	1492326	1493595	891
2L	1494143	1495394	1143
2L	1494522	1494732	64
2L	1495164	1495305	62
2L	1495747	1496977	1212
2L	1497254	1498433	988
2L	1499495	1500050	71
2L	1500955	1502227	3645
2L	1516890	1517430	499
2L	1517774	1518008	37
2L	1517777	1518152	62
2L	1520625	1521441	79
2L	1521431	1522049	319
2L	1522718	1523531	77
2L	1523656	1524154	374
2L	1585026	1585923	168
2L	1586070	1586331	88
2L	1586648	1586753	35
2L	1586850	1587033	45
2L	1595079	1595847	87
2L	1595908	1596181	51
2L	1600779	1601994	9997
2L	1601586	1601913	41
2L	1609485	1611072	74
2L	1611529	1611841	66
2L	1612005	1612392	84
2L	1612773	1612989	467
2L	1612939	1613431	120
2L	1690569	1690794	264
2L	1694208	1694670	1183
2L	1694847	1695162	43
2L	1695548	1695806	40
2L	1695745	1696075	5374
2L	1696603	1696843	46
2L	1705409	1706204	79
2L	1705840	1706266	37
2L	1707775	1708000	48
2L	1708038	1708212	71
2L	1708288	1708642	51
2L	1708488	1708680	45
2L	1708820	1709318	87
2L	1710198	1710321	111
2L	1710815	1711274	107
2L	1712163	1713102	74
2L	1712177	1712405	42
2L	1713139	1713979	52
2L	1713166	1714207	323
2L	1713732	1714026	78
2L	1714172	1714550	46
2L	1714322	1714559	39
2L	1715098	1715569	71
2L	1717127	1717247	80
2L	1717552	1717858	1012
2L	1717869	1718508	2027
2L	1718801	1719059	283
2L	1725288	1725861	44
2L	1725347	1726661	168
2L	1725425	1726460	42
2L	1728787	1729510	184
2L	1728892	1729348	42
2L	1730062	1730944	10832
2L	1730507	1730633	82
2L	1730665	1730953	42
2L	1731427	1732264	126
2L	1741758	1742388	17447
2L	1743304	1743925	23912
2L	1744942	1745236	1244
2L	1745757	1746078	40
2L	1747671	1747860	63
2L	1748749	1748887	83
2L	1749730	1750084	117
2L	1749765	1750125	42
2L	1750889	1752029	2019
2L	1751252	1751381	48
2L	1751831	1752113	36
2L	1752383	1752752	42
2L	1755256	1755415	59
2L	1755444	1756446	46
2L	1784053	1784596	52
2L	1784629	1785085	37
2L	1785134	1785284	37
2L	1789147	1789294	49
2L	1789346	1790216	46
2L	1790620	1790773	36
2L	1790819	1791791	55
2L	1792069	1793251	67
2L	1793877	1794723	50
2L	1821279	1823310	958
2L	1822353	1822650	41
2L	1822707	1823130	44
2L	1824419	1825160	71
2L	1825179	1825887	77
2L	1831810	1832347	248
2L	1843317	1844247	72
2L	1851517	1852111	6753
2L	1852002	1852164	780
2L	1852605	1852851	5842
2L	1853366	1853720	12096
2L	1854153	1854552	1898
2L	1855289	1855757	6698
2L	1865633	1865777	52
2L	1865982	1866141	74
2L	1866223	1866367	40
2L	1866426	1866900	157
2L	1866992	1867310	38
2L	1867001	1867352	47
2L	1869921	1870626	177
2L	1875021	1875186	35
2L	1876467	1876611	64
2L	1882418	1883174	1194
2L	1932053	1932176	48
2L	1933786	1934902	895
2L	1934949	1935942	3408
2L	1935691	1936696	8747
2L	1937034	1937415	53
2L	1937419	1937587	35
2L	1937427	1937583	44
2L	1938905	1939178	56
2L	1939338	1940244	80
2L	1939645	1940071	46
2L	1940985	1941483	44
2L	1945843	1946197	279
2L	1946255	1946510	35
2L	1946319	1946697	38
2L	1951158	1952175	42558
2L	1951441	1952002	102
2L	1951664	1951877	102
2L	1974167	1974479	87
2L	1974544	1974817	103
2L	1974855	1974993	57
2L	1977910	1978657	61
2L	1978018	1978195	39
2L	1979919	1980429	67
2L	1981298	1981769	250
2L	1981641	1981854	79
2L	1982561	1983959	72
2L	1983996	1984143	35
2L	1984709	1985741	374
2L	1985107	1985371	69
2L	1985931	1986111	151
2L	1988356	1988833	163
2L	1997831	1998035	67
2L	1998185	1998974	2952
2L	2000890	2001298	349
2L	2001312	2001537	1077
2L	2006833	2007127	39
2L	2006973	2007198	37
2L	2010100	2010328	47
2L	2026767	2027163	44
2L	2027288	2027804	162
2L	2028306	2029827	945
2L	2028636	2028966	46
2L	2029789	2029936	270
2L	2032650	2033658	494
2L	2033733	2034195	67
2L	2034276	2034720	68
2L	2034828	2035167	108
2L	2035269	2035557	80
2L	2036459	2037179	1268
2L	2040207	2040510	217
2L	2040422	2040872	62
2L	2041127	2041652	1251
2L	2041614	2042649	862
2L	2042522	2042861	785
2L	2042905	2043181	1029
2L	2046417	2047554	87
2L	2054645	2055005	36
2L	2055328	2055817	83
2L	2056953	2057238	52
2L	2057658	2057904	200
2L	2061799	2061988	191
2L	2061974	2062385	94
2L	2065540	2065747	222
2L	2066502	2066949	134
2L	2080155	2081070	94
2L	2128336	2129116	3117
2L	2131015	2131270	70
2L	2134439	2134967	145
2L	2135025	2136666	269
2L	2136725	2136869	123
2L	2137883	2138180	190
2L	2139768	2140278	52
2L	2140381	2141077	179
2L	2141105	2141780	252
2L	2141764	2142133	116
2L	2142173	2142635	141
2L	2142639	2143869	139
2L	2143894	2144134	125
2L	2144115	2144367	36
2L	2145933	2147025	129
2L	2147644	2149780	248
2L	2149844	2150258	65
2L	2150328	2150817	140
2L	2150818	2151403	103
2L	2153269	2153530	466
2L	2153555	2154449	1434
2L	2154469	2154892	51
2L	2155951	2156233	49
2L	2158857	2159415	443
2L	2159901	2160474	190
2L	2160123	2160390	48
2L	2160244	2160550	38
2L	2190438	2190840	44
2L	2203880	2205455	337
2L	2205484	2205658	147
2L	2205720	2206017	44
2L	2206799	2207528	263
2L	2207526	2208132	314
2L	2208088	2208907	179
2L	2210270	2210882	208
2L	2210394	2210742	35
2L	2210916	2211573	72
2L	2211805	2212078	61
2L	2212973	2213558	224
2L	2213613	2213772	93
2L	2214422	2214872	54
2L	2215410	2216205	79
2L	2217709	2218114	240
2L	2218164	2218725	364
2L	2218200	2218629	40
2L	2218758	2219061	45
2L	2219159	2220260	177
2L	2219765	2220005	35
2L	2219829	2220099	75
2L	2219950	2220178	40
2L	2223317	2223635	137
2L	2223679	2224528	630
2L	2225028	2225202	41
2L	2226939	2227185	39
2L	2227046	2227214	53
2L	2227069	2227282	35
2L	2229263	2229578	41
2L	2232051	2232198	78
2L	2232206	2233064	222
2L	2233042	2233990	260
2L	2233576	2233969	36
2L	2234217	2234355	97
2L	2234383	2234866	220
2L	2235065	2235536	38
2L	2235369	2235774	64
2L	2237171	2238116	209
2L	2238355	2239345	431
2L	2239489	2240236	211
2L	2243555	2244341	573
2L	2250488	2251310	4246
2L	2251548	2252454	4294
2L	2252929	2253856	4358
2L	2254237	2255077	4437
2L	2263522	2264182	782
2L	2264333	2264426	89
2L	2264458	2264716	640
2L	2264760	2264910	175
2L	2268359	2269127	3425
2L	2285162	2285936	4167
2L	2286044	2286923	4261
2L	2287122	2287620	88
2L	2287640	2287868	50
2L	2288602	2289205	534
2L	2290332	2290632	132
2L	2308133	2308271	216
2L	2308317	2308557	761
2L	2308901	2309273	52
2L	2309497	2309803	69
2L	2309504	2309837	44
2L	2324207	2324255	44
2L	2327237	2327843	8827
2L	2338274	2338550	10456
2L	2338329	2338599	37
2L	2338731	2339268	13203
2L	2346821	2347178	153
2L	2350760	2351030	44
2L	2352415	2352763	8063
2L	2352777	2353866	5933
2L	2352837	2353242	44
2L	2353819	2354503	220
2L	2354426	2354888	2611
2L	2356424	2356910	246
2L	2356481	2356790	37
2L	2360472	2360883	1401
2L	2360939	2361104	1330
2L	2361111	2361480	2238
2L	2366774	2367848	92
2L	2368307	2368811	191
2L	2370275	2370557	159
2L	2370567	2371002	466
2L	2371016	2371469	1720
2L	2372516	2372765	80
2L	2372779	2373436	2473
2L	2373453	2373729	333
2L	2373500	2373743	57
2L	2374890	2375601	96
2L	2377373	2377730	53
2L	2378984	2379638	129
2L	2379740	2379890	42
2L	2381373	2382312	63
2L	2382576	2382981	275
2L	2383347	2384046	142
2L	2384087	2384726	114
2L	2384853	2385300	51
2L	2389919	2390612	52
2L	2404869	2405073	69
2L	2405460	2405811	487
2L	2406186	2406891	824
2L	2406267	2406765	46
2L	2406776	2407649	337
2L	2411057	2411222	62
2L	2411287	2411962	514
2L	2411368	2411854	36
2L	2415533	2416115	39
2L	2416283	2416637	53
2L	2416845	2417874	575
2L	2418502	2419543	678
2L	2420896	2422102	240
2L	2422086	2422413	185
2L	2455611	2455977	65
2L	2457634	2458558	475
2L	2457875	2458052	41
2L	2458171	2458477	36
2L	2490361	2491462	137
2L	2491508	2492417	303
2L	2493003	2493225	36
2L	2495371	2495722	41
2L	2495567	2495891	42
2L	2496319	2496640	39
2L	2496328	2496577	35
2L	2517217	2517598	68
2L	2517642	2517960	52
2L	2551400	2552441	4496
2L	2552467	2552749	41
2L	2562945	2563401	3146
2L	2563484	2564789	599
2L	2565140	2565593	3970
2L	2571612	2572272	765
2L	2572300	2572681	290
2L	2572722	2572863	48
2L	2573492	2574215	91
2L	2575496	2576564	107
2L	2577899	2578919	107
2L	2579439	2579958	128
2L	2580333	2580603	58
2L	2580638	2580881	76
2L	2581883	2582150	147
2L	2582568	2582817	114
2L	2582857	2583346	154
2L	2583031	2583289	35
2L	2583420	2584206	454
2L	2584171	2584498	334
2L	2585140	2585278	116
2L	2610137	2610452	94
2L	2610478	2611036	115
2L	2646539	2646959	42
2L	2646668	2647709	22565
2L	2647951	2648350	87
2L	2648491	2649079	46
2L	2649700	2651113	52
2L	2651263	2652235	57
2L	2653144	2653807	228
2L	2654155	2655325	312
2L	2655466	2655556	35
2L	2655582	2656125	199
2L	2665260	2666178	72
2L	2669850	2670630	51
2L	2670281	2670587	44
2L	2671139	2672024	61
2L	2695406	2695985	65
2L	2695689	2695941	50
2L	2710446	2712207	668
2L	2718157	2718805	2566
2L	2718822	2718930	54
2L	2718935	2719382	5455
2L	2736971	2737409	20453
2L	2737383	2737791	22552
2L	2737592	2737934	42
2L	2737597	2737981	1630
2L	2738071	2738383	50
2L	2738444	2738627	48
2L	2738640	2738859	112
2L	2738839	2739172	90
2L	2739077	2739299	293
2L	2740488	2740836	300
2L	2741093	2741561	1484
2L	2741223	2741397	35
2L	2741895	2742726	1309
2L	2742731	2742908	74
2L	2742733	2742937	107
2L	2743461	2744946	217
2L	2743917	2744514	38
2L	2745272	2745497	103
2L	2745541	2745892	80
2L	2746561	2746879	61
2L	2747015	2747252	146
2L	2747310	2748270	202
2L	2747343	2747979	41
2L	2747962	2748358	38
2L	2758568	2759738	938
2L	2759076	2759466	68
2L	2760033	2760975	91
2L	2760205	2761309	168
2L	2761477	2761693	69
2L	2761611	2763087	173
2L	2764345	2765197	359
2L	2764690	2765020	37
2L	2766315	2766726	53
2L	2766339	2766672	41
2L	2766770	2767067	48
2L	2767346	2767682	89
2L	2767987	2768236	53
2L	2768214	2768541	90
2L	2768648	2769578	3272
2L	2769290	2769548	37
2L	2770140	2770416	128
2L	2770403	2770751	546
2L	2770968	2771673	224
2L	2783080	2783359	220
2L	2785515	2785689	229
2L	2787001	2787214	185
2L	2792114	2792432	228
2L	2792434	2792779	1828
2L	2793325	2793577	234
2L	2809947	2810256	63
2L	2811139	2811757	453
2L	2812514	2814140	455
2L	2813008	2813785	44
2L	2813042	2814134	43
2L	2813425	2814085	39
2L	2814750	2815305	63
2L	2816348	2816474	46
2L	2816530	2816662	37
2L	2816697	2819769	1920
2L	2816727	2817204	36
2L	2817456	2818530	40
2L	2818782	2819250	38
2L	2819633	2819960	330
2L	2819964	2820711	452
2L	2820483	2820888	49
2L	2820670	2821057	86
2L	2821228	2821330	36
2L	2823603	2825496	763
2L	2835027	2835552	124
2L	2837199	2837286	41
2L	2837324	2837630	182
2L	2838950	2839208	651
2L	2840945	2841356	37
2L	2840997	2841660	193
2L	2841822	2842095	101
2L	2842058	2842343	75
2L	2842674	2842812	40
2L	2842778	2843702	474
2L	2843704	2844505	171
2L	2844622	2845543	3725
2L	2846045	2847005	3830
2L	2847668	2848532	324
2L	2848516	2848684	44
2L	2849558	2850767	27786
2L	2849804	2850470	43
2L	2852129	2852309	42
2L	2856330	2856678	36
2L	2856352	2856592	58
2L	2856378	2856564	48
2L	2865020	2865578	933
2L	2865041	2865485	35
2L	2865075	2865240	41
2L	2866329	2867247	555
2L	2869338	2869578	56
2L	2869761	2870571	84
2L	2870689	2870941	91
2L	2871015	2871732	99
2L	2875367	2876354	376
2L	2875436	2876219	58
2L	2877191	2877425	122
2L	2877580	2878156	643
2L	2877712	2878093	39
2L	2878674	2878947	184
2L	2879342	2879957	467
2L	2880040	2880460	349
2L	2881376	2882822	376
2L	2882219	2882564	39
2L	2947176	2947302	45
2L	2947779	2948073	35
2L	2947789	2948035	54
2L	2950128	2950488	42
2L	2951189	2951456	57
2L	2951629	2951893	54
2L	2951772	2952042	46
2L	2952037	2952199	50
2L	2961543	2962086	4294
2L	2962435	2962783	794
2L	2962869	2963181	406
2L	2963144	2963396	1919
2L	2968608	2969610	228
2L	2969995	2970664	487
2L	2970708	2970852	126
2L	2971485	2972283	101
2L	2973159	2974572	372
2L	2975487	2976702	74
2L	2977586	2978321	148
2L	2978552	2979227	4510
2L	2980212	2980494	50
2L	2980640	2980913	52
2L	2981070	2981532	91
2L	2981568	2981883	36
2L	2981805	2985171	3653
2L	2982057	2983098	49
2L	2982452	2982740	40
2L	2988427	2988940	189
2L	2988728	2989139	748
2L	2989090	2989396	372
2L	2990085	2992653	3491
2L	2990435	2990639	457
2L	2990956	2991319	82
2L	2993598	2993919	37
2L	2993738	2994368	97
2L	2993741	2994317	51
2L	2994088	2994373	51
2L	2994612	2995083	124
2L	2995337	2996219	92
2L	2995469	2995736	85
2L	2996486	2997047	123
2L	2996958	2997171	48
2L	2997793	2998228	133
2L	3014240	3014906	207
2L	3016785	3017142	82
2L	3017174	3017903	108
2L	3019509	3020379	127
2L	3020823	3021156	36
2L	3021789	3022935	530
2L	3023526	3023796	793
2L	3023551	3023818	88
2L	3023894	3024095	69
2L	3024109	3025222	235
2L	3025185	3025488	82
2L	3026638	3027169	97
2L	3027312	3028053	168
2L	3029420	3029945	882
2L	3029967	3030393	211
2L	3031001	3032129	1499
2L	3032601	3033585	323
2L	3033991	3034933	73
2L	3035717	3037151	303
2L	3037564	3038686	444
2L	3039270	3039591	53
2L	3040216	3041425	1471
2L	3041453	3041573	227
2L	3045565	3045913	488
2L	3045616	3045853	35
2L	3046697	3048467	4657
2L	3047006	3047354	35
2L	3049332	3054630	2788
2L	3052185	3052737	36
2L	3053714	3053894	42
2L	3059478	3059778	52
2L	3059857	3066355	4664
2L	3059894	3060158	52
2L	3060400	3061288	41
2L	3065299	3066067	55
2L	3066421	3066979	782
2L	3069596	3069749	52
2L	3069850	3070192	40
2L	3070218	3070758	74
2L	3070327	3070591	41
2L	3070822	3071509	225
2L	3071112	3071463	64
2L	3071564	3071798	40
2L	3109837	3110725	1368
2L	3124805	3124949	47
2L	3125133	3125394	41
2L	3125427	3125823	76
2L	3125892	3127500	143
2L	3128720	3129365	154
2L	3147401	3147725	37
2L	3147422	3147854	146
2L	3148003	3149035	232
2L	3160055	3160154	89
2L	3160412	3161201	150
2L	3161214	3162039	171
2L	3167125	3167560	383
2L	3167622	3167979	250
2L	3169833	3170979	38477
2L	3188558	3188756	185
2L	3190388	3190802	44
2L	3269910	3270189	699
2L	3271105	3271531	38
2L	3275982	3276483	50
2L	3275982	3276390	35
2L	3277092	3277476	38
2L	3277553	3277760	46
2L	3278076	3278421	60
2L	3278192	3278567	43
2L	3291411	3292128	562
2L	3291511	3292057	43
2L	3291537	3291909	36
2L	3292532	3293114	26983
2L	3292655	3292928	45
2L	3292950	3293634	13901
2L	3295341	3296517	681
2L	3296739	3297060	2206
2L	3296797	3297535	26950
2L	3297173	3297578	12996
2L	3301130	3301562	50
2L	3309710	3310025	286
2L	3310056	3310206	204
2L	3310607	3311099	454
2L	3310860	3311757	1340
2L	3315564	3315795	679
2L	3315775	3316051	1246
2L	3316109	3317168	5899
2L	3316501	3316639	3757
2L	3317574	3317682	113
2L	3317904	3318351	2710
2L	3318415	3318868	5604
2L	3320780	3321044	67
2L	3321478	3322333	773
2L	3322768	3322993	37
2L	3324636	3325368	602
2L	3324922	3325147	184
2L	3325869	3326373	1150
2L	3326428	3326575	474
2L	3328060	3328909	610
2L	3328782	3329526	804
2L	3329419	3329656	161
2L	3331024	3332485	969
2L	3331592	3331988	758
2L	3333021	3333372	189
2L	3333344	3333530	183
2L	3333539	3334010	555
2L	3334005	3334548	638
2L	3334523	3334718	122
2L	3335919	3336141	149
2L	3336226	3336415	346
2L	3336417	3336801	105
2L	3336960	3337443	3155
2L	3337474	3337978	25959
2L	3337675	3337915	41
2L	3338262	3338430	50
2L	3357645	3358392	66
2L	3360742	3360994	65
2L	3362994	3363756	78
2L	3364070	3364175	80
2L	3364516	3364945	384
2L	3365266	3365560	71
2L	3374120	3375281	130
2L	3375112	3375484	47
2L	3376119	3376599	45
2L	3377172	3377835	168
2L	3377840	3378080	131
2L	3378153	3378270	60
2L	3387410	3387569	35
2L	3388100	3388271	140
2L	3405583	3405946	274
2L	3406059	3406284	231
2L	3406462	3407188	478
2L	3406546	3407056	38
2L	3407199	3407520	312
2L	3407474	3407606	40
2L	3410684	3411068	52
2L	3446310	3447543	572
2L	3446646	3447030	35
2L	3447106	3447397	47
2L	3449825	3451562	428
2L	3449966	3450578	50
2L	3452733	3453297	246
2L	3454022	3454304	40
2L	3454245	3455106	176
2L	3455329	3455497	84
2L	3455553	3455703	64
2L	3455759	3456815	221
2L	3456532	3456730	42
2L	3456856	3457075	53
2L	3457403	3457517	75
2L	3457584	3460254	165
2L	3460403	3460811	42
2L	3460412	3461846	97
2L	3463930	3464266	88
2L	3464338	3465013	134
2L	3465049	3465715	270
2L	3466732	3467068	61
2L	3467884	3468922	941
2L	3468896	3469895	1423
2L	3469026	3469239	51
2L	3470313	3470736	103
2L	3470726	3471596	497
2L	3471666	3472302	265
2L	3472827	3472986	36
2L	3472920	3473301	141
2L	3473345	3473780	1083
2L	3473740	3474919	350
2L	3474328	3474631	52
2L	3478565	3478820	61
2L	3479109	3479391	63
2L	3480993	3481707	297
2L	3481438	3481645	38
2L	3495671	3495959	82
2L	3499975	3500359	57
2L	3501204	3501564	44
2L	3501620	3502130	86
2L	3503245	3503488	75
2L	3503536	3504364	96
2L	3509145	3509787	4134
2L	3509767	3510076	3368
2L	3510601	3511021	62
2L	3511067	3512423	789
2L	3512383	3512860	141
2L	3512901	3513483	237
2L	3513547	3514381	1188
2L	3515101	3515332	86
2L	3515714	3516284	87
2L	3516330	3516678	57
2L	3516733	3516973	44
2L	3517436	3518399	343
2L	3518580	3518805	53
2L	3518825	3519029	35
2L	3518984	3519440	67
2L	3519047	3519323	52
2L	3520421	3521291	107
2L	3521434	3522370	680
2L	3522654	3523671	531
2L	3523742	3523940	163
2L	3525269	3526520	2354
2L	3527637	3528681	73
2L	3529284	3529479	40
2L	3529753	3530323	195
2L	3530987	3532169	247
2L	3532408	3532981	41
2L	3545386	3545908	21844
2L	3545527	3545785	84
2L	3578324	3578813	46920
2L	3578473	3578716	36
2L	3578719	3579241	42089
2L	3604997	3605666	44247
2L	3605176	3605476	60
2L	3619274	3620423	400
2L	3620439	3620838	1255
2L	3620780	3621056	120
2L	3621152	3621347	1218
2L	3622781	3622976	160
2L	3622876	3623923	28688
2L	3624226	3624787	1470
2L	3625939	3626659	720
2L	3634198	3634510	194
2L	3639154	3639352	103
2L	3668215	3668455	232
2L	3668749	3669022	177
2L	3669330	3669594	79
2L	3670169	3670412	317
2L	3678180	3678591	1108
2L	3683783	3684128	902
2L	3692171	3692402	984
2L	3692778	3693126	1326
2L	3693516	3693861	1225
2L	3694472	3694697	952
2L	3694975	3695263	1239
2L	3696263	3696608	1282
2L	3697376	3697829	1410
2L	3698556	3698775	1229
2L	3699607	3699817	1103
2L	3700356	3700527	150
2L	3701422	3701599	51
2L	3703859	3704060	1257
2L	3704443	3704632	49
2L	3706607	3706793	101
2L	3707357	3707456	73
2L	3708042	3708222	40
2L	3708242	3708716	83
2L	3708975	3709356	72
2L	3709834	3710050	52
2L	3709968	3710688	4009
2L	3710752	3711619	77
2L	3712453	3712837	52
2L	3714108	3714489	124
2L	3714473	3716111	1347
2L	3716157	3716286	43
2L	3716853	3717666	1212
2L	3721330	3721597	376
2L	3721601	3722093	146
2L	3722356	3723274	2005
2L	3723616	3723730	141
2L	3726831	3726957	50
2L	3745791	3746013	36
2L	3746178	3746445	55
2L	3747086	3747290	37
2L	3747572	3747881	277
2L	3748602	3748785	60
2L	3748940	3749360	413
2L	3749125	3749572	40
2L	3758711	3759014	37
2L	3760782	3761097	50
2L	3761083	3761878	73
2L	3762103	3762553	58
2L	3763894	3764353	128
2L	3764389	3765175	401
2L	3764400	3764622	37
2L	3766888	3767431	2267
2L	3767385	3767757	98
2L	3767684	3767894	278
2L	3780245	3780767	41859
2L	3781803	3782373	47583
2L	3784994	3785531	2720
2L	3790969	3791176	124
2L	3792596	3792848	1329
2L	3792721	3792964	36
2L	3792795	3796944	2881
2L	3796949	3799157	1766
2L	3799210	3799855	59
2L	3800309	3800828	259
2L	3800877	3801102	65
2L	3801535	3801973	47
2L	3807165	3807627	50
2L	3811000	3811765	42862
2L	3811035	3811368	43
2L	3811527	3812553	22144
2L	3812667	3813249	146
2L	3825697	3826543	1098
2L	3826144	3826447	42
2L	3837534	3838179	1093
2L	3838372	3838504	38
2L	3865054	3865459	58
2L	3865467	3865686	136
2L	3865736	3867041	727
2L	3868343	3869126	4824
2L	3869107	3869392	50
2L	3869542	3870016	48
2L	3870421	3870553	101
2L	3870545	3871154	77
2L	3871613	3871871	73
2L	3872171	3872348	47
2L	3873021	3873324	78
2L	3873278	3874535	699
2L	3874820	3875300	72
2L	3886979	3887558	69
2L	3910993	3911251	44
2L	3912210	3913965	879
2L	3916971	3917109	64
2L	3917310	3917529	71
2L	3917591	3919826	5171
2L	3929308	3929536	80
2L	3929774	3930041	136
2L	4000042	4000732	386
2L	4079421	4079844	223
2L	4079824	4080022	75
2L	4097846	4100039	6485
2L	4100609	4100942	132
2L	4107528	4107786	40
2L	4120330	4121440	237
2L	4121703	4122585	1023
2L	4122713	4123118	370
2L	4149349	4150999	211
2L	4164795	4164951	60
2L	4165163	4165535	101
2L	4165619	4166120	63
2L	4186431	4187514	192
2L	4188148	4189243	1286
2L	4189948	4190827	155
2L	4190143	4190818	52
2L	4192776	4192920	50
2L	4193309	4193687	112
2L	4194804	4195020	100
2L	4195538	4195670	42
2L	4195729	4195927	125
2L	4199234	4200071	85
2L	4200818	4201817	629
2L	4201867	4205458	11506
2L	4205376	4208385	5255
2L	4208503	4208902	1628
2L	4208658	4209396	6949
2L	4209370	4209934	4887
2L	4212411	4217670	4835
2L	4213476	4213857	43
2L	4224887	4226675	159
2L	4227947	4228409	1296
2L	4228016	4228388	38
2L	4257689	4258121	55
2L	4278060	4279071	1299
2L	4279015	4279306	155
2L	4303309	4303636	490
2L	4304581	4304851	6426
2L	4307023	4307467	4453
2L	4307339	4307573	35
2L	4307487	4308462	4224
2L	4314153	4314645	749
2L	4314234	4314510	36
2L	4320585	4321062	52
2L	4328920	4329514	2031
2L	4329061	4329751	154
2L	4329168	4330122	1806
2L	4329567	4329987	35
2L	4330265	4330673	1067
2L	4330755	4331007	229
2L	4331057	4331609	95
2L	4341846	4342215	19918
2L	4342291	4344478	30641
2L	4342599	4342818	44
2L	4343750	4343870	80
2L	4343945	4344101	38
2L	4353040	4353808	424
2L	4378834	4380094	458
2L	4380711	4382640	24996
2L	4383317	4384034	117
2L	4384087	4385296	182
2L	4385298	4385826	196
2L	4386414	4386846	86
2L	4386802	4387009	89
2L	4390112	4390778	340
2L	4390235	4390604	35
2L	4390798	4391686	467
2L	4391685	4392639	433
2L	4392882	4393182	49
2L	4393037	4393304	60
2L	4393261	4393444	68
2L	4393446	4393704	76
2L	4394435	4395953	128
2L	4396631	4396925	63
2L	4396969	4397725	101
2L	4397956	4399039	109
2L	4399164	4399731	50
2L	4401489	4401774	35
2L	4402018	4402369	61
2L	4403337	4403856	72
2L	4406366	4406693	41
2L	4408562	4408931	49
2L	4411227	4411764	1044
2L	4441473	4441923	829
2L	4442687	4442852	67
2L	4443052	4444444	1249
2L	4443109	4443790	41
2L	4444903	4445209	74
2L	4445082	4446057	545
2L	4446080	4446626	88
2L	4446991	4448380	1629
2L	4449519	4450044	1878
2L	4450747	4452739	1654
2L	4453489	4454293	2215
2L	4454886	4454994	44
2L	4455329	4455845	1651
2L	4455855	4456101	78
2L	4456067	4456382	116
2L	4457387	4457675	65
2L	4457740	4458049	58
2L	4459149	4459440	97
2L	4460168	4461092	163
2L	4460630	4461092	37
2L	4461206	4461536	54
2L	4461887	4462571	62
2L	4462613	4462961	44
2L	4463828	4464977	43323
2L	4465380	4467009	401
2L	4467062	4467419	55
2L	4467524	4467923	44
2L	4468248	4468614	158
2L	4468595	4469699	687
2L	4469808	4469991	342
2L	4470989	4471226	434
2L	4471897	4472185	663
2L	4474498	4474990	39
2L	4479550	4479655	67
2L	4479872	4480307	240
2L	4480239	4484043	1929
2L	4480255	4480486	36
2L	4481052	4481490	42
2L	4482126	4482588	38
2L	4483612	4484926	1691
2L	4484663	4484903	1215
2L	4484892	4485162	936
2L	4485392	4489166	2679
2L	4486583	4487129	42
2L	4489504	4500178	3417
2L	4497330	4497582	56
2L	4499882	4500482	1979
2L	4500333	4501722	2559
2L	4501703	4502507	2411
2L	4501810	4503217	2422
2L	4503201	4503927	1750
2L	4503532	4503919	1406
2L	4503890	4509932	2566
2L	4509753	4513113	2746
2L	4511243	4511528	40
2L	4512865	4513189	37
2L	4512976	4513417	1799
2L	4513253	4513823	1864
2L	4515338	4518698	3439
2L	4518690	4520355	3691
2L	4519442	4519667	41
2L	4520084	4521413	2299
2L	4521016	4523440	2304
2L	4521793	4522309	38
2L	4522686	4522878	35
2L	4522712	4522964	35
2L	4523678	4525460	2449
2L	4525545	4525995	1783
2L	4526084	4526597	1982
2L	4526484	4530711	3505
2L	4526894	4527182	35
2L	4528106	4528436	36
2L	4528338	4528785	40
2L	4529159	4529582	39
2L	4530223	4530757	1455
2L	4530815	4531061	1067
2L	4531384	4531726	54
2L	4532238	4532406	719
2L	4533608	4535267	156
2L	4534684	4534966	42
2L	4535236	4539205	102
2L	4538915	4540571	162
2L	4540347	4546533	102
2L	4546728	4546944	129
2L	4547841	4548843	1070
2L	4548089	4548380	52
2L	4548409	4548736	38
2L	4548428	4548677	38
2L	4552386	4554306	2683
2L	4552694	4553180	43
2L	4552866	4553475	41
2L	4554334	4554691	1285
2L	4555111	4562731	7008
2L	4555179	4555539	36
2L	4555291	4555639	36
2L	4557801	4558266	43
2L	4558731	4559112	40
2L	4559398	4559884	37
2L	4560301	4560646	38
2L	4561107	4561500	36
2L	4561390	4562311	48
2L	4562169	4562439	35
2L	4562995	4563583	8010
2L	4563600	4564275	13311
2L	4563686	4564085	42
2L	4570408	4571080	4081
2L	4577810	4578143	140
2L	4641422	4641845	44
2L	4642232	4642595	46
2L	4643419	4646338	175
2L	4643465	4643813	38
2L	4651425	4652211	4493
2L	4651477	4651603	58
2L	4652405	4652816	3902
2L	4683236	4683656	67
2L	4683905	4684280	43
2L	4684475	4687064	77
2L	4687694	4688771	66
2L	4688414	4688726	37
2L	4689390	4690518	263
2L	4701001	4701241	88
2L	4712256	4712688	35
2L	4732558	4734187	102
2L	4735565	4736465	1465
2L	4737006	4737306	279
2L	4737220	4737511	1934
2L	4738261	4738480	38
2L	4794793	4795573	298
2L	4794827	4794998	37
2L	4796271	4796736	52
2L	4797112	4797625	85
2L	4797120	4797387	96
2L	4797148	4797574	44
2L	4814707	4815625	8643
2L	4815945	4817679	1519
2L	4817695	4818103	966
2L	4826661	4827516	122
2L	4829502	4830453	438
2L	4831004	4831391	234
2L	4831416	4832061	390
2L	4831952	4832639	984
2L	4833262	4833706	52
2L	4833776	4834049	48
2L	4836494	4837460	78
2L	4837056	4837398	37
2L	4837207	4837531	67
2L	4839408	4840125	377
2L	4840136	4840688	335
2L	4843111	4843639	55
2L	4843704	4844118	47
2L	4845561	4846035	70
2L	4848182	4848458	40
2L	4848683	4849112	86
2L	4849125	4849308	37
2L	4849530	4850307	261
2L	4850802	4851318	141
2L	4851343	4852453	148
2L	4871417	4871900	96
2L	4871955	4872357	102
2L	4872496	4872703	38
2L	4873857	4874106	38
2L	4874056	4874179	39
2L	4878994	4879297	46479
2L	4880277	4880553	48964
2L	4881133	4881553	7413
2L	4881757	4882243	376
2L	4881819	4882164	50
2L	4883647	4885339	321
2L	4890423	4890795	42
2L	4901296	4901971	626
2L	4902000	4903134	621
2L	4902314	4902599	115
2L	4902974	4903151	160
2L	4904457	4904844	45
2L	4909173	4909425	116
2L	4909456	4910029	256
2L	4910107	4910404	50
2L	4910361	4911510	980
2L	4933288	4933972	437
2L	4933982	4934819	667
2L	4934802	4935315	49
2L	4936135	4936606	69
2L	4938159	4940958	87
2L	4940954	4941203	40
2L	4943090	4943402	39
2L	4943396	4943747	57
2L	4944470	4944872	238
2L	4945931	4946321	61
2L	4946916	4947759	308
2L	4948651	4949725	1000
2L	4948813	4949248	40
2L	4949380	4949764	39
2L	4949962	4950649	100
2L	4949975	4950758	3925
2L	4952257	4953124	4008
2L	4952654	4952966	50
2L	4954326	4955154	4125
2L	4954724	4954886	41
2L	4955595	4956348	87
2L	4956175	4956508	37
2L	4956328	4957024	2748
2L	4956948	4957341	89
2L	4957388	4957808	2510
2L	4957719	4958031	1744
2L	4958839	4960642	1559
2L	4959022	4959970	54
2L	4960695	4961376	140
2L	4961799	4962402	105
2L	4962487	4963153	86
2L	4963276	4963489	49
2L	4963539	4964232	89
2L	4964392	4964635	35
2L	4964718	4965216	51
2L	4964829	4965213	42
2L	4966373	4967273	7079
2L	4966998	4967688	9335
2L	4968016	4968823	634
2L	4969148	4970141	201
2L	4970242	4970560	48
2L	4971006	4971303	87
2L	4971785	4973591	112
2L	4973060	4973426	45
2L	4974262	4975090	149
2L	4974358	4975009	46
2L	4975582	4976701	861
2L	4977711	4978380	141
2L	4978575	4978722	301
2L	4978775	4979096	185
2L	4979143	4979266	37
2L	4979696	4980047	109
2L	4980161	4981205	157
2L	4983502	4983955	140
2L	4983986	4984616	62
2L	4984692	4985424	73
2L	4985998	4986817	69
2L	4986859	4987306	60
2L	4994338	4994779	114
2L	4994762	4995005	91
2L	5009025	5009361	54
2L	5009980	5010439	176
2L	5010496	5010679	60
2L	5011413	5011851	118
2L	5012664	5012922	134
2L	5012668	5013076	62
2L	5012679	5013009	114
2L	5012732	5013011	79
2L	5012786	5012987	53
2L	5012797	5012959	65
2L	5013086	5015795	7220
2L	5013211	5013424	96
2L	5014017	5015562	641
2L	5015092	5018764	5938
2L	5015645	5018336	759
2L	5016783	5017167	40
2L	5018561	5018753	737
2L	5030777	5032913	8177
2L	5030965	5032264	859
2L	5031891	5032374	92
2L	5032324	5036521	11207
2L	5032428	5034684	1688
2L	5032729	5033176	42
2L	5033227	5033962	46
2L	5033600	5035025	894
2L	5033877	5035563	7359
2L	5034867	5035800	1408
2L	5035474	5035906	41
2L	5036477	5036732	115
2L	5038197	5038452	52
2L	5039270	5039771	363
2L	5039791	5040010	38
2L	5040885	5041617	1024
2L	5041688	5041838	61
2L	5042479	5042623	46
2L	5047089	5047806	16500
2L	5048400	5048685	35
2L	5048798	5050025	22737
2L	5049754	5050096	35
2L	5050656	5050887	86
2L	5051343	5052318	134
2L	5053383	5054364	245
2L	5054695	5054953	105
2L	5055256	5055757	231
2L	5056298	5058080	153
2L	5058765	5059551	456
2L	5058915	5059455	53
2L	5067310	5068297	351
2L	5067458	5067755	39
2L	5071087	5071357	37
2L	5071227	5071362	55
2L	5074080	5074326	168
2L	5074387	5074555	234
2L	5075647	5075836	254
2L	5077018	5077270	257
2L	5077427	5077730	324
2L	5077773	5078415	631
2L	5078449	5078962	146
2L	5093974	5095183	152
2L	5098100	5098292	39
2L	5099605	5099923	87
2L	5103437	5103602	37
2L	5117552	5117651	157
2L	5121676	5121961	339
2L	5122635	5125623	624
2L	5124537	5124900	38
2L	5125828	5139070	657
2L	5129269	5129782	42
2L	5131702	5132473	41
2L	5134324	5134759	36
2L	5138212	5138677	49
2L	5139362	5140901	596
2L	5141269	5141545	46
2L	5141990	5144798	543
2L	5143223	5143766	48
2L	5146897	5147314	131
2L	5147053	5147350	40
2L	5154243	5154618	103
2L	5154729	5155449	84
2L	5155331	5155853	101
2L	5158836	5159001	35
2L	5159448	5159844	84
2L	5159940	5160234	37
2L	5160390	5160864	47
2L	5161794	5162034	38
2L	5162109	5162991	112
2L	5163378	5163756	35
2L	5164497	5164872	62
2L	5164935	5165889	73
2L	5167923	5168433	42
2L	5168487	5168781	74
2L	5168826	5169009	49
2L	5169285	5169672	48
2L	5177299	5177401	39
2L	5177950	5178046	37
2L	5180493	5180910	51
2L	5183253	5183841	56
2L	5184018	5184645	63
2L	5188321	5188888	138
2L	5191357	5191996	77
2L	5192434	5193574	116
2L	5193604	5195443	125
2L	5195949	5196309	115
2L	5197861	5198272	89
2L	5199334	5202280	278
2L	5201810	5202053	36
2L	5203087	5203741	467
2L	5205117	5205345	77
2L	5207377	5207533	54
2L	5207644	5207809	52
2L	5207858	5208746	2438
2L	5208029	5208362	39
2L	5208678	5209071	4169
2L	5209046	5209217	192
2L	5210493	5210697	176
2L	5210734	5210917	93
2L	5210954	5211839	2730
2L	5211826	5212168	3887
2L	5212209	5212377	139
2L	5212501	5212771	42
2L	5212667	5213363	76
2L	5214164	5214581	55
2L	5215473	5215653	132
2L	5215703	5216309	512
2L	5218420	5218939	1945
2L	5220081	5221485	24528
2L	5243817	5244051	36
2L	5264265	5264571	192
2L	5264554	5264641	257
2L	5264849	5265842	6447
2L	5266658	5266952	185
2L	5266915	5267041	251
2L	5267309	5268341	5916
2L	5268793	5270344	6074
2L	5269053	5269137	235
2L	5272756	5272945	44
2L	5273149	5273716	211
2L	5274030	5275782	327
2L	5277005	5277284	46
2L	5279444	5279903	183
2L	5281591	5282878	17782
2L	5308017	5308497	676
2L	5312415	5313141	231
2L	5313636	5313861	179
2L	5318219	5318438	58
2L	5318980	5319541	95
2L	5319107	5319380	35
2L	5319748	5319886	48
2L	5320813	5321023	35
2L	5321422	5321602	39
2L	5322364	5322562	39
2L	5324733	5324916	38
2L	5328081	5328405	119
2L	5329952	5330309	66
2L	5330904	5331444	42
2L	5331505	5331655	51
2L	5331725	5332172	84
2L	5331815	5332247	46
2L	5331909	5332383	102
2L	5332066	5332333	55
2L	5332220	5332409	119
2L	5339228	5339501	3658
2L	5339536	5341048	10308
2L	5340265	5340547	41
2L	5346843	5347254	49
2L	5348383	5348620	575
2L	5352053	5352242	135
2L	5356077	5356500	20237
2L	5356619	5357381	13658
2L	5357316	5358033	5197
2L	5358087	5358909	6867
2L	5358649	5359384	35283
2L	5358927	5359122	35
2L	5360018	5360513	137
2L	5361985	5362291	297
2L	5362582	5362948	309
2L	5407672	5407819	272
2L	5412998	5413364	310
2L	5413824	5414211	330
2L	5415747	5415993	35
2L	5461946	5462093	42
2L	5463998	5464271	269
2L	5465203	5465512	300
2L	5465798	5466311	357
2L	5517869	5518019	54
2L	5517983	5518802	65
2L	5519024	5519474	43
2L	5519212	5519611	118
2L	5520299	5520632	86
2L	5521137	5521284	39
2L	5521381	5522008	102
2L	5522147	5522468	48
2L	5522489	5522969	69
2L	5522524	5522695	66
2L	5523007	5523817	202
2L	5524410	5524929	121
2L	5525142	5525721	92
2L	5526018	5526636	65
2L	5527078	5527777	220
2L	5527309	5527783	45
2L	5528196	5528454	74
2L	5528512	5530120	384
2L	5529616	5529985	47
2L	5530717	5532076	1671
2L	5530717	5531185	35
2L	5531686	5532013	36
2L	5532752	5533499	67
2L	5533759	5534971	113
2L	5535960	5536353	75
2L	5536556	5536646	150
2L	5537541	5537736	39
2L	5537792	5538041	47
2L	5538084	5538576	85
2L	5538739	5538997	66
2L	5539675	5540215	4773
2L	5540151	5540301	42
2L	5540822	5541110	347
2L	5541094	5541943	2571
2L	5543431	5543851	380
2L	5544022	5544964	684
2L	5544807	5545506	210
2L	5547815	5548118	152
2L	5548101	5548710	378
2L	5549785	5550505	38
2L	5549839	5551018	55
2L	5552022	5552424	49
2L	5552026	5552188	44
2L	5552943	5553333	62
2L	5553386	5553722	75
2L	5554367	5554751	58
2L	5555824	5556295	53
2L	5556597	5557008	79
2L	5557024	5558602	597
2L	5560238	5561051	70
2L	5561707	5561908	273
2L	5561951	5562875	508
2L	5579734	5580394	498
2L	5587281	5587935	193
2L	5596738	5597578	44
2L	5597669	5597978	66
2L	5597725	5597974	68
2L	5604675	5604882	333
2L	5605756	5606017	275
2L	5606019	5606181	309
2L	5608714	5609014	2590
2L	5610990	5611395	178
2L	5612853	5613033	100
2L	5621468	5621897	39
2L	5621605	5622079	6021
2L	5622601	5622910	2412
2L	5622614	5623226	428
2L	5623249	5623693	611
2L	5623312	5623774	54
2L	5632920	5633133	499
2L	5634592	5634820	206
2L	5635627	5635825	280
2L	5636591	5637062	3478
2L	5640270	5640444	97
2L	5640517	5640664	92
2L	5641849	5641966	80
2L	5668952	5670608	391
2L	5669012	5669237	49
2L	5669170	5669497	38
2L	5669423	5669768	45
2L	5669860	5670067	39
2L	5678779	5679079	44
2L	5712149	5713355	29381
2L	5712764	5713193	47
2L	5715557	5715977	43
2L	5718410	5719514	148
2L	5719525	5719924	47
2L	5721139	5723755	710
2L	5728204	5728741	51
2L	5734132	5734498	171
2L	5734556	5734826	68
2L	5735059	5735251	49
2L	5735225	5735735	80
2L	5735773	5736121	103
2L	5736059	5736854	31220
2L	5746277	5747612	182
2L	5746367	5747132	38
2L	5758707	5759094	92
2L	5762677	5763385	912
2L	5763069	5763318	42
2L	5763607	5764312	1006
2L	5763709	5764126	37
2L	5763798	5764269	41
2L	5769322	5769706	72
2L	5769749	5770790	140
2L	5784147	5784696	76
2L	5800885	5801620	70
2L	5801674	5802064	44
2L	5802222	5802696	79
2L	5803322	5803841	258
2L	5806689	5808567	1152
2L	5807298	5807892	41
2L	5808334	5808850	367
2L	5811614	5811764	66
2L	5818093	5818327	39
2L	5845121	5845646	63
2L	5845527	5845764	50
2L	5845546	5845822	71
2L	5845715	5845955	35
2L	5848245	5848521	1735
2L	5850059	5850368	1965
2L	5850798	5851038	63
2L	5852973	5853171	57
2L	5853131	5853260	248
2L	5856076	5856250	1006
2L	5860690	5861224	73
2L	5884011	5884275	38
2L	5893333	5893759	48
2L	5903626	5904463	83
2L	5909090	5910278	59
2L	5910414	5910777	61
2L	5910999	5912364	83
2L	5912464	5914117	129
2L	5912848	5913106	38
2L	5914140	5920065	11660
2L	5918234	5918501	37
2L	5918837	5918957	286
2L	5921042	5921252	1201
2L	5928023	5928476	1166
2L	5936577	5936805	35
2L	5937228	5938047	336
2L	5942870	5943131	35
2L	5944125	5944488	108
2L	5946020	5946290	130
2L	5946295	5946748	327
2L	5946343	5946739	40
2L	5947008	5947176	61
2L	5947235	5947331	42
2L	5950091	5951768	7481
2L	5952051	5952516	48
2L	5953421	5954486	139
2L	5954528	5954987	44
2L	5955623	5956031	39
2L	5955819	5956320	40
2L	5956909	5957473	37
2L	5957214	5957412	84
2L	5958081	5958375	112
2L	5958127	5958388	322
2L	5958177	5958591	254
2L	5959858	5960047	43
2L	5960152	5960239	46
2L	5963530	5963737	49
2L	5963537	5963720	41
[truncated: 34,925 more rows]

## Sheet: False Positives (2012)
Chromosome	Start	End	Peak-height
2L	146384	146648	35
2L	223149	223374	43
2L	231567	231771	35
2L	246921	247071	204
2L	268571	269036	39
2L	298308	298524	36
2L	306351	306702	104
2L	396063	396303	35
2L	441647	442142	63
2L	442487	442790	36
2L	454761	454932	141
2L	481527	481821	47
2L	515060	515366	38
2L	523367	523622	50
2L	530072	530282	42
2L	535211	535526	36
2L	549871	550132	35
2L	582900	583074	45
2L	585435	585687	40
2L	610275	610500	35
2L	610516	610789	378
2L	613209	613560	38
2L	618496	618745	44
2L	639402	639618	57
2L	657788	657977	63
2L	661650	661947	38
2L	702746	702968	37
2L	714325	714637	39
2L	719621	719924	35
2L	732298	732541	44
2L	733586	733874	49
2L	740980	741139	35
2L	746565	746691	100
2L	772552	772882	48
2L	779796	780042	41
2L	790263	790506	35
2L	793724	793892	38
2L	798223	798550	36
2L	799504	799855	51
2L	801867	802125	35
2L	805694	805958	38
2L	848199	848535	83
2L	857169	857724	42
2L	858002	858314	35
2L	918167	918410	36
2L	921171	921303	63
2L	939722	939905	67
2L	954459	954675	47
2L	962938	963196	38
2L	990399	990564	81
2L	992861	993185	39
2L	1018329	1018749	41
2L	1039434	1039956	39
2L	1096910	1097084	95
2L	1120607	1120835	39
2L	1120653	1120758	36
2L	1135158	1135344	36
2L	1135876	1136002	60
2L	1142680	1143052	45
2L	1185844	1186120	35
2L	1187268	1187772	44
2L	1207008	1207374	37
2L	1209175	1209412	119
2L	1253936	1254218	45
2L	1263812	1264121	35
2L	1299815	1300229	41
2L	1300778	1300922	43
2L	1305745	1306285	37
2L	1307875	1308148	35
2L	1312162	1312741	41
2L	1323938	1324250	51
2L	1349119	1349182	61
2L	1367649	1367901	35
2L	1371975	1372257	39
2L	1374606	1374822	36
2L	1388271	1388646	42
2L	1393247	1393547	38
2L	1411434	1411767	39
2L	1414380	1414764	35
2L	1434831	1435071	35
2L	1437451	1437583	44
2L	1440512	1440821	46
2L	1469313	1469487	48
2L	1470289	1470661	38
2L	1506224	1506359	106
2L	1515120	1515255	38
2L	1525032	1525389	42
2L	1530427	1530664	35
2L	1546725	1546980	47
2L	1555117	1555306	37
2L	1618978	1619179	39
2L	1625904	1626063	35
2L	1667504	1667837	46
2L	1760562	1760670	39
2L	1770517	1770670	76
2L	1774911	1775151	37
2L	1810732	1810873	58
2L	1812486	1812612	60
2L	1838008	1838236	41
2L	1850230	1850605	37
2L	1880932	1881214	41
2L	1883673	1884057	63
2L	1885504	1885783	36
2L	1914690	1915200	52
2L	1955141	1955453	41
2L	1962648	1963011	44
2L	2048730	2049015	40
2L	2068941	2069439	44
2L	2074104	2074434	36
2L	2076621	2076951	35
2L	2188714	2189056	71
2L	2198038	2198365	36
2L	2258793	2259093	35
2L	2281484	2281862	41
2L	2321597	2321687	36
2L	2335042	2335282	43
2L	2380585	2380678	42
2L	2391019	2391205	39
2L	2425041	2425284	43
2L	2426929	2427181	126
2L	2428900	2429035	51
2L	2489805	2490204	46
2L	2503827	2504016	58
2L	2505871	2506144	44
2L	2510553	2510787	39
2L	2550315	2550540	38
2L	2560725	2560869	39
2L	2560745	2560949	37
2L	2598724	2599108	37
2L	2606488	2606734	95
2L	2606522	2606750	53
2L	2624483	2624894	35
2L	2624532	2624949	40
2L	2627389	2627788	43
2L	2627634	2627817	60
2L	2630858	2631038	1215
2L	2639588	2639639	35
2L	2645605	2645788	36
2L	2687900	2688257	47
2L	2712363	2712654	38
2L	2719633	2719930	64
2L	2826375	2826666	42
2L	2888145	2888367	39
2L	2895150	2895294	42
2L	2901781	2902099	84
2L	2945932	2946109	76
2L	3131626	3132019	45
2L	3135023	3135257	43
2L	3149301	3149646	35
2L	3155206	3155515	45
2L	3162494	3163142	166
2L	3171437	3171599	53
2L	3171549	3172272	41443
2L	3172072	3172678	234
2L	3181510	3181798	39
2L	3243730	3243991	50
2L	3246372	3246723	38
2L	3267712	3267976	81
2L	3303234	3303468	86
2L	3350407	3350689	41
2L	3392572	3392743	36
2L	3392940	3393222	39
2L	3413150	3413429	808
2L	3433968	3434229	37
2L	3485299	3485644	61
2L	3504897	3505251	46
2L	3533985	3534069	59
2L	3554256	3554550	36
2L	3557863	3558064	62
2L	3560086	3560248	124
2L	3576665	3576989	50
2L	3584674	3584968	38
2L	3613350	3613851	35
2L	3617734	3618022	39
2L	3656030	3656231	50
2L	3694108	3694330	1220
2L	3718739	3718910	36
2L	3785813	3786242	1741
2L	3854431	3854653	37
2L	3880960	3881374	85
2L	3882110	3882494	39
2L	3936293	3936449	38
2L	3941853	3942150	35
2L	3945419	3945548	94
2L	3967636	3967867	42
2L	4011445	4011580	102
2L	4013437	4013620	35
2L	4045058	4045583	43
2L	4047916	4048081	37
2L	4065461	4065815	35
2L	4086301	4086394	53
2L	4128569	4128809	37
2L	4128973	4129327	48
2L	4132277	4132550	36
2L	4137375	4137672	35
2L	4162976	4163072	43
2L	4221699	4222062	37
2L	4231282	4231549	45
2L	4259277	4259448	41
2L	4285807	4286164	65
2L	4297954	4298203	38
2L	4302535	4302685	42
2L	4334070	4334325	36
2L	4338991	4339216	36
2L	4371743	4372046	39
2L	4371885	4372140	42
2L	4389203	4389479	85
2L	4410316	4410436	40
2L	4475588	4475891	37
2L	4588686	4589067	38
2L	4614060	4614306	39
2L	4771208	4771334	55
2L	4852747	4852933	35
2L	4866788	4866956	36
2L	4995527	4995968	54
2L	5037516	5037666	137
2L	5234926	5235178	80
2L	5237315	5237588	48
2L	5249326	5249809	41
2L	5279050	5279308	35
2L	5286682	5286913	60
2L	5292447	5292645	110
2L	5294967	5295258	87
2L	5300209	5300473	46
2L	5325321	5325567	39
2L	5380002	5380731	42
2L	5380064	5380940	83
2L	5391982	5392525	43
2L	5448446	5448746	35
2L	5451955	5452195	43
2L	5468020	5468212	40
2L	5492735	5492978	36
2L	5502167	5502392	35
2L	5507305	5507821	45
2L	5585842	5586055	42
2L	5589674	5589782	49
2L	5627519	5627783	41
2L	5646929	5647301	41
2L	5649303	5649546	44
2L	5656670	5656832	36
2L	5663668	5663956	40
2L	5671697	5671943	35
2L	5681918	5682200	48
2L	5726539	5726659	84
2L	5726907	5727054	40
2L	5730108	5730363	166
2L	5750911	5751211	49
2L	5752561	5752846	67
2L	5754173	5754548	65
2L	5772797	5773124	43
2L	5774452	5774581	40
2L	5799622	5799718	41
2L	5858518	5858794	44
2L	5940557	5940749	54
2L	5942083	5942446	74
2L	5942187	5942346	58
2L	5968024	5968270	40
2L	5998571	5999057	51
2L	6088228	6088402	37
2L	6103075	6103363	36
2L	6176957	6177272	35
2L	6186548	6186635	38
2L	6219279	6219453	56
2L	6219342	6219528	35
2L	6232735	6232891	67
2L	6237613	6237763	35
2L	6245744	6245930	51
2L	6251085	6251352	35
2L	6252772	6252952	35
2L	6270534	6270753	40
2L	6271196	6271391	35
2L	6283538	6283820	35
2L	6324062	6324227	35
2L	6366141	6366342	43
2L	6514932	6515235	45
2L	6534113	6534287	46
2L	6549595	6549736	44
2L	6552007	6552325	51
2L	6554145	6554598	43
2L	6602448	6602703	48
2L	6641631	6641868	41
2L	6645327	6645678	50
2L	6648898	6649243	37
2L	6704441	6704669	35
2L	6709107	6709362	44
2L	6771948	6772152	35
2L	6817339	6817759	43
2L	6817552	6817969	35
2L	6830146	6830212	39
2L	6833359	6833560	39
2L	6922973	6923255	120
2L	6923459	6923570	41
2L	7029352	7029859	207
2L	7072289	7072391	43
2L	7087262	7087550	37
2L	7095093	7095240	35
2L	7105053	7105299	35
2L	7116446	7116533	57
2L	7133938	7134070	125
2L	7163692	7164094	40
2L	7168476	7168611	82
2L	7243575	7244064	56
2L	7273506	7273710	37
2L	7286695	7287001	40
2L	7286870	7286978	44
2L	7316166	7316286	36
2L	7320854	7321139	43
2L	7399423	7399939	100
2L	7415389	7415632	42
2L	7522529	7522841	38
2L	7547048	7547174	36
2L	7599842	7599971	41
2L	7600408	7600642	44
2L	7833492	7833855	156
2L	7834758	7835034	35
2L	7836602	7836803	40
2L	7839880	7840345	57
2L	7867453	7867693	35
2L	7887069	7887450	42
2L	7897025	7897271	39
2L	7911236	7911356	36
2L	7911248	7911524	39
2L	7915322	7915439	41
2L	7919015	7919189	66
2L	7919945	7920080	70
2L	7925659	7925857	43
2L	7940817	7940925	180
2L	7943044	7943311	35
2L	7943213	7943363	54
2L	7994402	7994552	59
2L	8333693	8333885	163
2L	8335657	8335738	40
2L	8337131	8337464	48
2L	8345081	8345408	47
2L	8347323	8347539	35
2L	8430558	8430816	55
2L	8478496	8478766	35
2L	8502080	8502293	36
2L	8556631	8557024	36
2L	8562891	8563134	62
2L	8584872	8585148	35
2L	8610831	8610987	36
2L	8638638	8638824	51
2L	8750458	8750797	44
2L	8791831	8792119	42
2L	8804166	8804319	54
2L	8845325	8845421	37
2L	8853006	8853483	52
2L	8871576	8871690	42
2L	9039710	9039989	41
2L	9119408	9119690	35
2L	9176609	9176675	36
2L	9176625	9176694	75
2L	9198615	9198945	52
2L	9226864	9227023	56
2L	9230715	9230883	40
2L	9260786	9261083	39
2L	9286609	9286885	37
2L	9308396	9308708	38
2L	9321147	9321360	35
2L	9342430	9342697	39
2L	9375556	9375904	40
2L	9452582	9452720	45
2L	9530434	9530581	70
2L	9570172	9570454	35
2L	9604311	9604395	39
2L	9609727	9610051	37
2L	9754491	9754644	101
2L	9758202	9758529	35
2L	9799784	9799916	122
2L	9810216	9810468	37
2L	9826389	9826701	35
2L	9827449	9827620	58
2L	9834015	9834360	40
2L	9851494	9851728	36
2L	9856428	9856494	55
2L	9857053	9857254	38
2L	9871190	9871361	89
2L	9946206	9946287	36
2L	9947270	9947438	39
2L	9950691	9950883	40
2L	9951051	9951210	42
2L	10045139	10045382	41
2L	10170662	10170833	40
2L	10187605	10187878	35
2L	10537866	10538208	35
2L	10603548	10603959	45
2L	10615036	10615342	53
2L	10638844	10639372	40
2L	10667179	10667284	44
2L	10671983	10672337	36
2L	10690050	10690311	38
2L	10751097	10751412	35
2L	10776641	10776782	40
2L	10779636	10779741	36
2L	10810312	10810672	37
2L	10874029	10874347	86
2L	10874117	10874414	57
2L	11121554	11121848	37
2L	11168913	11169312	43
2L	11173465	11173690	37
2L	11189080	11189197	39
2L	11194482	11194776	38
2L	11238282	11238393	225
2L	11240482	11240659	47
2L	11247506	11247716	93
2L	11254176	11254344	50
2L	11271735	11272017	35
2L	11295144	11295300	60
2L	11296664	11296886	64
2L	11306401	11306734	47
2L	11323679	11323784	40
2L	11337061	11337229	35
2L	11339535	11339679	37
2L	11373641	11373983	53
2L	11430059	11430542	41
2L	11432336	11432606	41
2L	11453587	11453662	39
2L	11461873	11462242	36
2L	11463219	11463360	37
2L	11488815	11489004	40
2L	11491152	11491230	43
2L	11533849	11534047	35
2L	11572856	11573255	44
2L	11576747	11576813	43
2L	11579949	11580156	41
2L	11609104	11609374	106
2L	11657063	11657303	37
2L	11699126	11699387	37
2L	11722762	11722972	38
2L	11759066	11759270	47
2L	11767114	11767294	64
2L	11807949	11808255	35
2L	11903402	11903624	38
2L	11931083	11931287	35
2L	11943964	11944108	59
2L	12012142	12012433	36
2L	12030616	12030673	48
2L	12076299	12076416	35
2L	12113310	12113568	41
2L	12294540	12294636	81
2L	12306508	12306850	40
2L	12316055	12316139	79
2L	12338108	12338234	35
2L	12349953	12350070	50
2L	12373040	12373253	35
2L	12383669	12383966	41
2L	12386221	12386512	43
2L	12410713	12410935	56
2L	12413566	12413899	59
2L	12417230	12417317	35
2L	12423338	12423581	53
2L	12453691	12454585	194
2L	12454583	12454919	56
2L	12460938	12461181	44
2L	12551367	12551685	38
2L	12567086	12567302	36
2L	12607493	12607712	38
2L	12675352	12675604	38
2L	12719311	12719542	43
2L	12750542	12750809	64
2L	12751838	12752000	37
2L	12790137	12790194	60
2L	12808181	12808427	35
2L	12832271	12832499	49
2L	12848571	12848868	52
2L	12858629	12858935	38
2L	12895782	12895968	43
2L	12955043	12955319	302
2L	12960441	12960492	36
2L	12982380	12982734	41
2L	12995855	12995987	43
2L	13018846	13019122	35
2L	13075865	13076039	36
2L	13076672	13076864	57
2L	13078802	13078934	40
2L	13087018	13087360	72
2L	13087044	13087317	46
2L	13098392	13098596	35
2L	13113119	13113368	44
2L	13129215	13129320	60
2L	13150141	13150471	38
2L	13311391	13311676	36
2L	13324533	13324959	42
2L	13336700	13336883	45
2L	13417771	13418311	43
2L	13442732	13443053	44
2L	13464646	13464976	41
2L	13482572	13482830	36
2L	13601706	13602051	39
2L	13607735	13608029	43
2L	13632115	13632247	46
2L	13642350	13642635	37
2L	13698036	13698459	49
2L	13701192	13701441	48
2L	13706609	13707095	52
2L	13746231	13746498	35
2L	13760941	13761178	55
2L	13813959	13814238	59
2L	13866232	13866514	49
2L	13939515	13939809	70
2L	13948651	13948945	35
2L	13958223	13958580	47
2L	14000922	14001207	47
2L	14006857	14007187	36
2L	14024455	14024527	37
2L	14064347	14064443	45
2L	14068497	14068740	38
2L	14070478	14070775	37
2L	14095138	14095429	45
2L	14124159	14124255	36
2L	14126709	14127195	38
2L	14138996	14139338	63
2L	14144035	14144179	56
2L	14145507	14145804	37
2L	14145540	14145990	42
2L	14147039	14147345	36
2L	14170009	14170342	48
2L	14181712	14182195	49
2L	14211349	14211865	51
2L	14243159	14243381	35
2L	14253155	14253395	42
2L	14269679	14269994	37
2L	14285214	14285442	37
2L	14448673	14448934	41
2L	14454572	14454926	56
2L	14487975	14488290	35
2L	14540887	14541160	39
2L	14552863	14553223	35
2L	14584656	14584965	37
2L	14585110	14585362	54
2L	14586074	14586401	35
2L	14587134	14587365	45
2L	14590625	14591102	39
2L	14607904	14608273	36
2L	14621313	14621724	37
2L	14666142	14666232	36
2L	14707277	14707460	68
2L	14722733	14722814	36
2L	14735164	14735362	40
2L	14739163	14739433	48
2L	14748555	14748723	182
2L	14750195	14750510	64
2L	14764999	14765413	39
2L	14782042	14782534	2738
2L	14782478	14783171	1307
2L	14788831	14788996	36
2L	14901172	14901454	41
2L	14942642	14942774	148
2L	14960062	14960236	554
2L	14967107	14967365	45
2L	14975042	14975387	37
2L	14999594	15000092	69
2L	15011918	15012308	38
2L	15067917	15068133	36
2L	15102286	15102532	38
2L	15127160	15127388	47
2L	15134767	15134905	38
2L	15138723	15138837	76
2L	15171753	15172257	35
2L	15187228	15187456	249
2L	15211246	15211543	37
2L	15222430	15222691	37
2L	15228029	15228428	39
2L	15230583	15230814	39
2L	15232173	15232563	35
2L	15236113	15236587	60
2L	15277060	15277414	38
2L	15339580	15340087	62
2L	15368262	15368589	42
2L	15370330	15370759	36
2L	15377019	15377286	35
2L	15379842	15380016	36
2L	15386422	15386755	60
2L	15405773	15406049	38
2L	15416950	15417142	41
2L	15430002	15430206	37
2L	15461170	15461335	36
2L	15512844	15513204	45
2L	15528413	15528641	44
2L	15529141	15529219	46
2L	15551677	15551959	36
2L	15569663	15570194	107
2L	15585136	15585397	55
2L	15601775	15601919	57
2L	15625373	15625610	49
2L	15626700	15627042	35
2L	15632744	15632957	61
2L	15642407	15642551	35
2L	15644029	15644251	37
2L	15657516	15657600	37
2L	15691113	15691197	37
2L	15692513	15692597	37
2L	15735637	15735811	35
2L	15742996	15743368	59
2L	15744996	15745236	48
2L	15745567	15745870	47
2L	15747873	15747963	43
2L	15780056	15780362	39
2L	15836668	15837097	2512
2L	15836948	15837290	945
2L	15847481	15847814	36
2L	15863364	15863619	60
2L	15875166	15875268	47
2L	15879562	15879979	311
2L	15887569	15887815	46
2L	15887888	15888575	975
2L	15922424	15922691	36
2L	15968420	15968603	42
2L	15968820	15969078	35
2L	15999380	15999503	72
2L	16054187	16054400	172
2L	16088506	16088818	36
2L	16147924	16148110	37
2L	16147940	16148027	36
2L	16162871	16163024	38
2L	16200797	16201106	35
2L	16221496	16221802	192
2L	16274995	16275193	41
2L	16375229	16375505	38
2L	16382074	16382266	59
2L	16414592	16414946	35
2L	16424338	16424521	36
2L	16435263	16435410	59
2L	16435270	16435423	36
2L	16469510	16469771	57
2L	16504519	16504870	50
2L	16504551	16504713	51
2L	16510014	16510119	37
2L	16525345	16525435	42
2L	16564177	16564408	36
2L	16599935	16600094	56
2L	16628811	16629141	49
2L	16631655	16631838	50
2L	16632698	16632953	46
2L	16640702	16640933	90
2L	16648914	16649073	39
2L	16672541	16672805	46
2L	16689587	16689752	40
2L	16699963	16700665	43649
2L	16701002	16702511	34836
2L	16701033	16701270	288
2L	16701768	16702011	19603
2L	16701988	16702261	40
2L	16702581	16702887	117
2L	16702925	16703093	67
2L	16709559	16709682	37
2L	16728158	16728761	29792
2L	16728453	16729155	3884
2L	16729232	16729496	74
2L	16763624	16763810	39
2L	16864197	16864380	36
2L	16866534	16866885	37
2L	16866821	16866992	36
2L	16886742	16886988	35
2L	16989351	16989567	44
2L	17010969	17011089	51
2L	17035969	17036170	36
2L	17044594	17044735	115
2L	17060483	17060546	37
2L	17081690	17081750	51
2L	17139107	17139257	56
2L	17139252	17139375	43
2L	17153545	17153815	43
2L	17185688	17185823	60
2L	17191705	17191894	39
2L	17234723	17235023	42
2L	17240895	17241255	51
2L	17243236	17243398	39
2L	17299448	17299592	48
2L	17326086	17326401	37
2L	17343721	17343805	61
2L	17384462	17384603	52
2L	17433111	17433411	40
2L	17433127	17433310	287
2L	17448523	17448751	43
2L	17513807	17514041	139
2L	17534260	17534575	52
2L	17535714	17535861	66
2L	17584831	17585161	64
2L	17584860	17585175	67
2L	17584992	17585298	56
2L	17612407	17612638	77
2L	17626143	17626719	75
2L	17642453	17642747	36
2L	17679464	17679659	36
2L	17725734	17726079	92
2L	17730226	17730637	35
2L	17745323	17745509	45
2L	17749817	17750120	47
2L	17776605	17776869	37
2L	17786618	17786942	36
2L	17855791	17856031	35
2L	17878849	17879092	36
2L	17907390	17907687	37
2L	17926100	17926478	38
2L	17931214	17931385	45
2L	17953700	17954093	48
2L	18036470	18037034	80
2L	18040984	18041380	36
2L	18044814	18044979	39
2L	18075426	18075810	36
2L	18098742	18099036	58
2L	18100427	18100718	37
2L	18107590	18107833	36
2L	18147054	18147420	110
2L	18150472	18150592	42
2L	18162958	18163039	36
2L	18231777	18231906	67
2L	18233494	18233752	71
2L	18252440	18252557	52
2L	18269097	18269358	37
2L	18275894	18276158	35
2L	18288136	18288253	45
2L	18335907	18336093	38
2L	18336454	18336676	96
2L	18381176	18381332	37
2L	18381826	18382042	51
2L	18401385	18401886	37
2L	18416865	18417177	41
2L	18419888	18420116	41
2L	18464031	18464271	42
2L	18468620	18468986	36
2L	18468658	18468853	61
2L	18517223	18517448	76
2L	18622288	18622534	41
2L	18628044	18628218	36
2L	18783590	18783692	75
2L	18793047	18793275	39
2L	18793082	18793340	83
2L	18809239	18809737	44
2L	18845257	18845341	37
2L	18852229	18852316	38
2L	18867921	18868032	56
2L	18877124	18877400	42
2L	18882765	18882990	128
2L	18891659	18891758	124
2L	18896480	18896672	45
2L	18945881	18946160	50
2L	18986973	18987345	60
2L	18992698	18993181	59
2L	19010239	19010560	40
2L	19017067	19017388	42
2L	19018168	19018408	35
2L	19021278	19021506	76
2L	19023784	19024189	61
2L	19024211	19024403	35
2L	19025121	19025394	191
2L	19027218	19027362	122
2L	19035173	19035368	36
2L	19036347	19036581	38
2L	19072106	19072397	39
2L	19084000	19084090	96
2L	19089526	19089610	40
2L	19094109	19094280	43
2L	19129550	19129748	43
2L	19134051	19134270	42
2L	19158895	19158964	47
2L	19165223	19165631	49
2L	19193511	19193745	42
2L	19238495	19238645	37
2L	19247657	19248053	37
2L	19283247	19283652	36
2L	19284908	19285076	35
2L	19312888	19313125	42
2L	19322154	19322421	51
2L	19325963	19326173	38
2L	19327584	19327875	35
2L	19367598	19367919	47
2L	19379800	19379986	39
2L	19455425	19455569	50
2L	19462362	19462749	39
2L	19466399	19466666	41
2L	19472223	19472370	69
2L	19557207	19557414	38
2L	19557443	19557809	44
2L	19586509	19586770	38
2L	19602904	19603249	36
2L	19689227	19689371	40
2L	19703105	19703249	44
2L	19740827	19741055	58
2L	19741260	19742115	208
2L	19742125	19742407	65
2L	19802080	19802227	37
2L	19830601	19831183	45
2L	19830867	19831137	41
2L	19870991	19871213	37
2L	19879480	19879675	43
2L	19893080	19893431	55
2L	19917110	19917455	40
2L	19921240	19921687	46
2L	19976953	19977157	68
2L	19988664	19988967	37
2L	19996973	19997228	35
2L	20121957	20122287	43
2L	20155332	20155614	99
2L	20156936	20157218	99
2L	20158540	20158822	99
2L	20169182	20169341	45
2L	20243553	20243724	40
2L	20250023	20250308	54
2L	20251649	20251856	44
2L	20268017	20268290	35
2L	20268975	20269266	60
2L	20284636	20284816	123
2L	20285955	20286105	35
2L	20286287	20286698	42
2L	20288737	20288968	38
2L	20291016	20291253	35
2L	20430664	20430793	59
2L	20470826	20471054	38
2L	20496098	20496632	35
2L	20502928	20503084	40
2L	20509249	20509444	44
2L	20510095	20510263	37
2L	20517337	20517706	196
2L	20533319	20533478	41
2L	20535909	20536095	37
2L	20552286	20552475	36
2L	20552772	20553036	39
2L	20555982	20556351	43
2L	20565392	20565704	37
2L	20696888	20697134	86
2L	20713586	20713718	42
2L	20720062	20720341	36
2L	20734062	20734362	38
2L	20767727	20767973	58
2L	20783186	20783483	35
2L	20863462	20863789	222
2L	20885856	20886189	35
2L	20890172	20890490	35
2L	20901342	20901504	42
2L	20924165	20924378	58
2L	20949752	20950004	93
2L	20962260	20962407	54
2L	20996274	20996613	42
2L	21015257	21015557	86
2L	21016346	21016502	37
2L	21030141	21030486	36
2L	21030405	21030738	57
2L	21031579	21031816	37
2L	21075782	21075986	73
2L	21152858	21153248	44
2L	21282814	21283123	1526
2L	21283175	21283499	711
2L	21283635	21284250	245
2L	21284039	21284267	57
2L	21372682	21373063	55
2L	21386886	21387279	47
2L	21396859	21397081	40
2L	21399891	21400182	469
2L	21400328	21400448	161
2L	21404226	21404550	271
2L	21405008	21405332	270
2L	21405680	21405968	138
2L	21418916	21419099	145
2L	21428870	21429221	169
2L	21428895	21429036	131
2L	21438974	21439157	145
2L	21539132	21539390	160
2L	21542993	21543497	278
2L	21559370	21559553	278
2L	21559570	21559672	64
2L	21577229	21577559	461
2L	21584498	21584762	217
2L	21585134	21585314	87
2L	21585136	21586027	1328
2L	21585825	21585957	43
2L	21589796	21590618	1361
2L	21607927	21608275	130
2L	21625711	21625972	54
2L	21770505	21770772	38
2L	21791876	21792281	108
2L	21794058	21794154	66
2L	21801485	21801722	44
2L	21811896	21812373	36
2L	21823123	21823471	76
2L	21840055	21840328	47
2L	21842078	21842174	37
2L	21843498	21843684	38
2L	21847712	21848000	35
2L	21864505	21864856	42
2L	21875947	21876106	42
2L	21883438	21883750	41
2L	21886405	21886666	51
2L	21934695	21935049	43
2L	21937999	21938110	36
2L	21958607	21958958	46
2L	21958660	21958855	53
2L	21959173	21959443	38
2L	21970564	21971179	86
2L	22012448	22012622	39
2L	22028716	22028995	78
2L	22049703	22049790	35
2L	22056145	22056286	35
2L	22066547	22067153	125
2L	22069772	22070045	35
2L	22077241	22077349	36
2L	22099453	22099717	48
2L	22131023	22131122	39
2L	22135853	22135958	52
2L	22174252	22174342	68
2L	22181182	22181374	39
2L	22197435	22197747	304
2L	22199083	22199569	46
2L	22200632	22200851	58
2L	22225336	22225552	84
2L	22226216	22226663	89
2L	22227359	22227602	55
2L	22227643	22227931	213
2L	22227876	22227984	47
2L	22227941	22228223	195
2L	22228270	22228615	46
2L	22234825	22236232	1575
2L	22235942	22236023	89
2L	22236916	22237192	54
2L	22237481	22237739	56
2L	22238540	22238702	62
2L	22243707	22244157	862
2L	22244201	22244438	549
2L	22254237	22254453	65
2L	22266113	22266581	80
2L	22266853	22267120	39
2L	22267796	22268261	166
2L	22273055	22274039	432
2L	22278651	22278831	140
2L	22278785	22279106	861
2L	22279536	22279854	37
2L	22305364	22305553	46
2L	22306526	22306817	40
2L	22320671	22321076	143
2L	22340706	22341108	43
2L	22340777	22341236	41
2L	22350392	22350551	43
2L	22350596	22350779	75
2L	22396068	22396281	69
2L	22396109	22396295	35
2L	22404876	22405125	178
2L	22510587	22511217	723
2L	22511452	22511725	60
2L	22512794	22513328	120
2L	22513392	22514415	636
2L	22525632	22526115	43
2L	22592496	22592823	134
2L	22632337	22632553	91
2L	22632552	22632678	117
2L	22641932	22642130	99
2L	22672155	22672272	39
2L	22672605	22672776	87
2L	22693363	22693555	71
2L	22693536	22693869	164
2L	22693855	22694038	167
2L	22694242	22694566	83
2L	22696004	22696322	38
2L	22724606	22724909	817
2L	22725622	22726384	1344
2L	22726214	22726331	54
2L	22726311	22726686	931
2L	22727089	22727260	48
2L	22727222	22727396	94
2L	22737980	22738295	456
2L	22738156	22738525	684
2L	22738488	22739013	1016
2L	22738826	22738934	41
2L	22749272	22749425	44
2L	22749604	22749814	70
2L	22749762	22750200	576
2L	22775533	22775617	181
2L	22778720	22778882	40
2L	22786295	22786364	88
2L	22786720	22787182	217
2L	22787099	22787294	128
2L	22790171	22790345	73
2L	22790410	22790575	58
2L	22790708	22790819	35
2L	22792516	22792672	46
2L	22799416	22799683	333
2L	22799802	22800321	177
2L	22830079	22830238	79
2L	22830356	22830698	40
2L	22830510	22830672	35
2L	22855252	22855570	42
2L	22855685	22855844	79
2L	22859533	22859995	82
2L	22860023	22860434	76
2L	22866183	22866666	66
2L	22874286	22874745	68
2L	22880735	22881077	41
2L	22880758	22880947	36
2L	22881195	22881354	79
2L	22890226	22890625	66
2L	22890691	22890979	38
2L	22892017	22893133	95
2L	22923880	22924000	41
2L	22945404	22945803	66
2L	22945869	22946157	38
2L	22947201	22948095	95
2L	22949707	22949842	39
2L	22949867	22950284	271
2L	22950309	22950477	282
2L	22983221	22983350	80
2L	22984918	22985215	311
2L	22985189	22985894	109
2L	23056214	23056445	37
2L	23056495	23057023	192
2L	23066035	23066182	43
2L	23170606	23170786	59
2L	23177185	23177299	95
2L	23246550	23246751	66
2L	23247769	23248186	59
2L	23248899	23249031	43
2L	23262355	23262556	66
2L	23263574	23263991	59
2L	23264704	23264836	43
2L	23277625	23277826	66
2L	23278844	23279261	59
2L	23279968	23280106	45
2L	23296649	23296997	45
2L	23297217	23297580	1036
2L	23299068	23299371	59
2L	23317724	23318006	35
2L	23318706	23318796	387
2L	23320120	23320270	174
2L	23323956	23324211	96
2L	23336248	23336605	35
2L	23352358	23352583	36
2L	23371363	23371681	61
2L	23371399	23371750	38
2L	23371563	23371908	54
2L	23374238	23374514	164
2L	23389470	23389803	61
2L	23395323	23395545	116
2L	23401473	23401647	222
2L	23415895	23416153	98
2L	23488872	23489100	39
2R	75769	75937	457
2R	99692	99965	717
2R	99921	100218	121
2R	166080	166458	47
2R	166417	166576	82
2R	166593	166734	61
2R	166787	167165	122
2R	167032	167143	50
2R	348399	348507	85
2R	353890	355375	82
2R	387599	387833	45
2R	441201	441387	46
2R	445288	446773	84
2R	489980	490196	248
2R	490095	490305	61
2R	491524	491782	43
2R	502716	503220	71
2R	548194	548347	57
2R	612128	612446	57
2R	613457	613748	42
2R	615114	615456	60
2R	615556	615799	223
2R	615755	616160	542
2R	616399	616660	37
2R	640845	641121	95
2R	658668	659193	1089
2R	659117	660605	1696
2R	739346	739694	58
2R	739783	741790	1954
2R	744921	745338	59
2R	745430	746717	2079
2R	746496	747270	1892
2R	759983	761099	95
2R	762512	762890	63
2R	771762	771921	79
2R	772039	772381	41
2R	772169	772358	36
2R	778370	778829	68
2R	786448	786931	66
2R	792658	793069	76
2R	793097	793559	82
2R	797248	797407	79
2R	797522	797840	42
2R	803303	803663	70
2R	803718	803805	43
2R	822393	822735	40
2R	822419	822581	35
2R	822853	823012	79
2R	853407	853674	333
2R	860419	860575	46
2R	862272	862383	35
2R	862516	862681	58
2R	862746	862920	73
2R	865797	865992	128
2R	865909	866371	217
2R	866730	866796	75
2R	910736	911021	133
2R	912046	912289	206
2R	913765	913888	82
2R	913862	914000	103
2R	914207	914462	51
2R	924937	925327	37
2R	933191	933335	37
2R	933517	933793	110
2R	933825	933915	35
2R	933926	934025	179
2R	952722	952776	90
2R	964624	965443	134
2R	965465	965909	70
2R	976319	976526	750
2R	1028174	1028414	48
2R	1069877	1070000	378
2R	1073560	1073656	54
2R	1116927	1117191	82
2R	1207802	1208267	9722
2R	1208241	1208496	2086
2R	1212099	1212567	9777
2R	1212541	1212769	2229
2R	1230482	1230740	77
2R	1284121	1284280	59
2R	1317229	1317655	70
2R	1317725	1317956	43
2R	1318389	1318626	54
2R	1318956	1319424	182
2R	1319350	1319590	54
2R	1323038	1323203	44
2R	1323714	1324020	52
2R	1327229	1327382	70
2R	1327623	1328082	136
2R	1337463	1338111	1334
2R	1338284	1338644	265
2R	1339251	1339536	417
2R	1340359	1340563	116
2R	1341132	1341381	35
2R	1346794	1346986	107
2R	1347059	1347431	70
2R	1365455	1365968	2196
2R	1365979	1366366	51
2R	1376936	1377335	256
2R	1433197	1433557	203
2R	1433782	1434043	46
2R	1434273	1434546	107
2R	1435113	1435272	109
2R	1435229	1435682	86
2R	1435678	1436083	108
2R	1445848	1446205	103
2R	1447268	1447907	68
2R	1450756	1450951	52
2R	1450832	1451471	67
2R	1462298	1462640	174
2R	1462810	1463221	133
2R	1513895	1513982	47
2R	1530096	1530231	98
2R	1530493	1530745	68
2R	1532959	1533049	43
2R	1618178	1618553	1445
2R	1618491	1618641	175
2R	1655323	1655515	42
2R	1655619	1655808	254
2R	1656999	1657173	47
2R	1657932	1658247	44
2R	1658062	1658704	208
2R	1685195	1685543	213
2R	1686575	1686947	64
2R	1686978	1687398	39
2R	1707546	1707861	152
2R	1773658	1773856	56
2R	1774089	1774329	40
2R	1806912	1807143	41
2R	1823279	1823660	40
2R	1823450	1823879	71
2R	1840306	1840426	132
2R	1847012	1847132	132
2R	1859980	1860220	51
2R	1880556	1880886	41
2R	1881177	1881333	51
2R	1892532	1892619	142
2R	1893774	1894149	57
2R	1896143	1896686	451
2R	1904972	1905293	38
2R	1905372	1905822	64
2R	1906196	1906733	455
2R	1916551	1917076	68
2R	1920222	1920387	45
2R	1922292	1922478	38
2R	1927084	1927270	85
2R	1927976	1928105	124
2R	1928140	1928431	64
2R	1931685	1931799	143
2R	1956547	1956883	146
2R	1986211	1986343	36
2R	1987852	1988026	38
2R	1987916	1988192	41
2R	2001714	2003322	1097
2R	2004117	2004357	41
2R	2004624	2004882	49
2R	2005101	2005509	219
2R	2009057	2009282	253
2R	2016699	2017005	36
2R	2018759	2019710	62
2R	2034226	2034931	574
2R	2034873	2035332	163
2R	2045603	2045939	45
2R	2047888	2048350	43
2R	2124114	2124249	69
2R	2176118	2176469	36
2R	2176496	2176739	56
2R	2242799	2242940	83
2R	2251079	2251796	66
2R	2253269	2253560	44
2R	2253801	2254308	564
2R	2254444	2255635	87
2R	2284292	2284643	37
2R	2286149	2286380	41
2R	2286520	2286940	61
2R	2289582	2290314	45
2R	2291813	2292119	41
2R	2292614	2292896	38
2R	2292977	2294171	88
2R	2296813	2297542	50
2R	2299845	2300115	35
2R	2300170	2301394	91
2R	2317835	2317946	272
2R	2374635	2375055	157
2R	2516300	2516687	168
2R	2516710	2516890	36
2R	2557238	2557376	58
2R	2595905	2596160	48
2R	2602379	2602580	37
2R	2743454	2743595	41
2R	2745655	2746006	130
2R	2753320	2753791	227
2R	2807171	2807678	83
2R	2807661	2808801	342
2R	2815597	2815708	449
2R	2815671	2816511	571
2R	2833405	2833699	523
2R	2833735	2833939	396
2R	2840158	2840839	1164
2R	2840822	2841323	91
2R	2844561	2844732	44
2R	2867553	2867703	142
2R	2874778	2875165	41
2R	2875237	2875507	42
2R	2879923	2880082	169
2R	2881346	2881643	46
2R	2893109	2894228	85
2R	2894314	2895043	1342
2R	2894945	2895440	322
2R	2903636	2903882	49
2R	2922185	2922479	525
2R	2922515	2922758	551
2R	2922630	2923179	548
2R	2923147	2923510	167
2R	2923368	2923704	995
2R	2944351	2944438	71
2R	2944397	2944949	672
2R	2946030	2946348	262
2R	2946293	2946614	528
2R	2950797	2951190	50
2R	2951209	2951737	233
2R	2977348	2977582	234
2R	2977934	2978165	372
2R	2978201	2978495	523
2R	3030968	3031088	237
2R	3031367	3031610	169
2R	3031614	3031749	49
2R	3052207	3053035	1544
2R	3060095	3060929	1182
2R	3060930	3061416	110
2R	3090720	3091251	75
2R	3091861	3092158	54
2R	3097236	3097440	44
2R	3104660	3104756	39
2R	3104821	3105091	367
2R	3118393	3118897	963
2R	3118938	3119250	1139
2R	3130014	3130134	134
2R	3144482	3144869	131
2R	3144903	3145305	172
2R	3173396	3173504	55
2R	3174316	3174481	36
2R	3186015	3186186	36
2R	3205538	3205880	47
2R	3218274	3218436	63
2R	3222120	3222222	39
2R	3227103	3227205	39
2R	3239716	3239803	36
2R	3242392	3242482	37
2R	3246158	3246245	37
2R	3254934	3255021	36
2R	3259060	3259222	63
2R	3262872	3263046	63
2R	3271422	3271512	38
2R	3274663	3274774	45
2R	3278600	3278711	45
2R	3287674	3288025	97
2R	3290362	3291247	1392
2R	3291183	3291474	627
2R	3291209	3291836	403
2R	3291829	3292207	135
2R	3292191	3292422	67
2R	3334889	3335840	3558
2R	3335655	3336084	1467
2R	3393443	3393797	88
2R	3393974	3394694	207
2R	3403779	3403971	393
2R	3403871	3404234	51
2R	3404160	3404424	1047
2R	3416944	3417136	418
2R	3417060	3417387	43
2R	3417325	3417589	924
2R	3423450	3423642	418
2R	3423566	3423905	43
2R	3423831	3424095	1046
2R	3429923	3430115	394
2R	3430015	3430303	49
2R	3430284	3430560	1037
2R	3436287	3436479	419
2R	3436406	3436670	40
2R	3436648	3436924	1038
2R	3442752	3442944	394
2R	3442844	3443132	49
2R	3443113	3443389	1037
2R	3449063	3449255	394
2R	3449155	3449443	49
2R	3449424	3449700	1037
2R	3452591	3452915	39
2R	3456278	3456512	53
2R	3468955	3470173	1923
2R	3469178	3469562	1691
2R	3480700	3480835	143
2R	3481053	3481284	36
2R	3486303	3486477	114
2R	3486472	3486700	58
2R	3486765	3487005	124
2R	3523944	3524292	1280
2R	3524956	3525289	37
2R	3525360	3525654	37
2R	3525781	3526024	43
2R	3550323	3550536	518
2R	3550513	3550606	187
2R	3550900	3551203	35
2R	3574114	3574495	53
2R	3584822	3585086	64
2R	3584833	3585010	47
2R	3585359	3585614	75
2R	3585393	3585747	135
2R	3585727	3586018	225
2R	3586163	3586286	39
2R	3586611	3586812	60
2R	3590030	3590303	125
2R	3595646	3595865	42
2R	3595911	3596241	68
2R	3596240	3597236	927
2R	3602149	3602623	87
2R	3602603	3603281	1093
2R	3603282	3603510	35
2R	3628170	3628335	1047
2R	3635975	3636188	35
2R	3649206	3649653	293
2R	3656391	3656628	405
2R	3656612	3657086	1195
2R	3657243	3657747	88
2R	3678146	3678833	725
2R	3678817	3679291	1195
2R	3679439	3679655	74
2R	3679654	3679948	77
2R	3681196	3681565	37
2R	3681426	3681708	74
2R	3690750	3691293	1737
2R	3691274	3691748	1195
2R	3691896	3692112	74
2R	3692114	3692405	76
2R	3693637	3694189	37
2R	3693894	3694221	58
2R	3694187	3694481	97
2R	3701978	3702272	1059
2R	3702198	3702795	310
2R	3702936	3703788	736
2R	3703688	3704375	1221
2R	3704448	3704802	74
2R	3759919	3760300	48
2R	3760849	3761008	77
2R	3763941	3764181	124
2R	3764222	3764642	172
2R	3764803	3765181	48
2R	3765299	3765458	77
2R	3772565	3772853	164
2R	3773014	3773395	47
2R	3773944	3774103	77
2R	3782860	3783058	51
2R	3783102	3783522	172
2R	3783683	3784064	45
2R	3784442	3784646	75
2R	3797766	3798006	93
2R	3798059	3798467	174
2R	3798628	3799015	48
2R	3811017	3811263	101
2R	3811396	3811549	67
2R	3811532	3811718	122
2R	3811873	3812260	49
2R	3818798	3819077	82
2R	3823507	3824011	54
2R	3827470	3828586	320
2R	3828572	3829058	96
2R	3832962	3833424	106
2R	3833416	3833848	333
2R	3833831	3834296	89
2R	3835916	3836270	196
2R	3836495	3836774	49
2R	3838019	3839192	1158
2R	3839175	3839520	72
2R	3840662	3841409	305
2R	3841625	3841904	52
2R	3843148	3844279	461
2R	3845949	3846309	207
2R	3846534	3846813	52
2R	3848068	3849220	342
2R	3849203	3849446	46
2R	3851218	3851548	196
2R	3851776	3852049	50
2R	3853327	3854473	342
2R	3854459	3854771	71
2R	3854774	3854933	48
2R	3856110	3856476	199
2R	3856701	3856980	60
2R	3858220	3859384	612
2R	3859376	3859877	90
2R	3860655	3861393	315
2R	3861609	3861888	57
2R	3863422	3864304	317
2R	3864290	3864773	89
2R	3866287	3866680	221
2R	3866875	3867148	41
2R	3867516	3867651	36
2R	3868716	3869598	318
2R	3869584	3870061	88
2R	3914385	3914652	1244
2R	3914624	3915209	469
2R	3915145	3915424	66
2R	3925901	3926207	47
2R	3926022	3926328	41
2R	3927204	3927462	137
2R	3927707	3927860	68
2R	3927859	3928150	416
2R	3947403	3947619	37
2R	3951575	3951791	37
2R	3955747	3955963	37
2R	3985799	3986063	41
2R	3998506	3998749	41
2R	3998762	3999059	75
2R	3999739	4000345	62
2R	4000329	4000617	40
2R	4001234	4001396	46
2R	4026951	4027107	42
2R	4027193	4027367	176
2R	4028008	4028266	35
2R	4043594	4043705	37
2R	4067511	4068186	239
2R	4072689	4072884	77
2R	4087572	4088247	239
2R	4167110	4167362	144
2R	4192940	4193345	54
2R	4214263	4214500	41
2R	4231695	4232085	64
2R	4241093	4241174	43
2R	4262241	4262490	160
2R	4265179	4265563	106
2R	4295433	4295640	102
2R	4296512	4296788	44
2R	4297800	4297959	49
2R	4328616	4328745	52
2R	4342798	4343104	36
2R	4362760	4363066	100
2R	4426209	4426467	197
2R	4430303	4430567	153
2R	4478471	4478669	167
2R	4482872	4483094	205
2R	4488069	4488288	81
2R	4488663	4488798	63
2R	4492293	4492503	209
2R	4492764	4492983	70
2R	4493358	4493493	62
2R	4497455	4497674	81
2R	4498049	4498184	63
2R	4501614	4501887	62
2R	4518661	4518976	913
2R	4521245	4521500	56
2R	4545958	4546087	395
2R	4550615	4550822	167
2R	4550757	4551003	1067
2R	4551440	4551653	225
2R	4551802	4551928	40
2R	4576382	4576874	96
2R	4578520	4578637	89
2R	4578651	4578900	57
2R	4581335	4581527	36
2R	4602778	4603285	85
2R	4612616	4612793	141
2R	4612911	4613337	1044
2R	4613832	4614036	113
2R	4613969	4614251	35
2R	4617818	4618070	201
2R	4621554	4621767	181
2R	4621789	4621930	38
2R	4622226	4622355	45
2R	4622822	4622951	87
2R	4624137	4624683	217
2R	4627458	4627878	74
2R	4642745	4643000	49
2R	4642773	4643169	88
2R	4657040	4657382	54
2R	4679187	4679274	47
2R	4680651	4680966	50
2R	4681829	4682438	67
2R	4685127	4685703	67
2R	4685738	4686404	79
2R	4687284	4687455	72
2R	4702089	4702212	73
2R	4702316	4702925	183
2R	4703828	4703975	36
2R	4723087	4723198	44
2R	4730372	4730615	45
2R	4730613	4730772	167
2R	4731514	4731835	45
2R	4732176	4732365	135
2R	4746642	4746714	39
2R	4781309	4782536	467
2R	4816351	4816432	63
2R	4816646	4816787	92
2R	4849066	4849597	2145
2R	4849556	4850084	590
2R	4850346	4850910	258
2R	4851108	4852494	693
2R	4853865	4854102	287
2R	4854101	4854707	533
2R	4877135	4877378	910
2R	4877286	4877448	445
2R	4877371	4877917	1396
2R	4877727	4878123	721
2R	4878274	4878826	1251
2R	4915893	4916004	48
2R	4929685	4929886	39
2R	4929776	4930004	38
2R	4932010	4932151	37
2R	4932167	4932467	279
2R	4932354	4932852	412
2R	4932403	4932676	37
2R	4938601	4939639	930
2R	4939904	4940270	41
2R	4942688	4942967	50
2R	4943739	4944300	53
2R	4955717	4956023	80
2R	4956027	4956264	198
2R	4956317	4956515	35
2R	4974273	4974384	65
2R	5002186	5002303	113
2R	5009492	5009912	38
2R	5024199	5024367	219
2R	5024246	5024546	52
2R	5029386	5029617	172
2R	5029732	5029888	45
2R	5030995	5031388	44
2R	5031388	5031685	47
2R	5038063	5038354	42
2R	5058991	5059243	38
2R	5059417	5059885	54
2R	5065608	5065734	88
2R	5080851	5081127	213
2R	5080880	5080943	57
2R	5083171	5083351	145
2R	5083251	5083491	96
2R	5084104	5084407	43
2R	5084405	5084804	36
2R	5087337	5087472	102
2R	5087918	5088140	263
2R	5111237	5111621	61
2R	5129429	5129588	44
2R	5139452	5139902	104
2R	5189763	5189838	44
2R	5204753	5205062	49
2R	5205085	5205328	527
2R	5205786	5205978	328
2R	5209155	5209521	35
2R	5223726	5224251	667
2R	5237997	5238471	324
2R	5253112	5253277	51
2R	5253787	5253988	45
2R	5254530	5254611	51
2R	5256440	5256659	36
2R	5256743	5256944	50
2R	5267412	5267748	672
2R	5271930	5272155	209
2R	5274983	5275148	138
2R	5300186	5300393	567
2R	5303803	5303905	71
2R	5304058	5304259	69
2R	5305740	5306100	68
2R	5321299	5321695	65
2R	5321702	5322044	137
2R	5322007	5322238	90
2R	5322155	5322551	45
2R	5355478	5355766	57
2R	5373087	5373501	122
2R	5373888	5374167	69
2R	5396483	5396612	93
2R	5396607	5396730	117
2R	5409013	5409358	151
2R	5427318	5427612	58
2R	5472254	5472485	36
2R	5476093	5476282	108
2R	5513429	5513573	83
2R	5515047	5515455	406
2R	5517384	5517600	76
2R	5540264	5540387	44
2R	5569060	5569396	109
2R	5571586	5571922	113
2R	5574480	5574816	109
2R	5581169	5581319	45
2R	5607688	5607883	42
2R	5620933	5621218	36
2R	5621167	5621413	207
2R	5621370	5621553	170
2R	5639838	5640081	49
2R	5640852	5641203	216
2R	5673204	5673504	52
2R	5673446	5673596	57
2R	5675730	5676216	681
2R	5731982	5732255	36
2R	5756799	5757003	337
2R	5782774	5783008	39
2R	5808719	5808986	56
2R	5812610	5812811	36
2R	5813367	5813697	38
2R	5821434	5821842	36
2R	5824337	5824553	40
2R	5826084	5826408	43
2R	5830612	5830801	76
2R	5867673	5867964	37
2R	5874789	5875059	36
2R	5913577	5913703	104
2R	5922171	5922246	40
2R	5953400	5953763	45
2R	6050865	6051018	42
2R	6072974	6073274	38
2R	6126471	6126564	40
2R	6133001	6133349	64
2R	6134773	6135142	35
2R	6179321	6179495	55
2R	6340647	6340761	48
2R	6420954	6421476	105
2R	6421460	6422771	1129
2R	6437210	6437759	447
2R	6438128	6438329	76
2R	6447198	6447612	257
2R	6447575	6448403	800
2R	6483015	6483237	39
2R	6487381	6488056	318
2R	6490963	6491245	155
2R	6492687	6493119	144
2R	6493073	6493616	321
2R	6493825	6493948	81
2R	6529880	6530156	59
2R	6539984	6540302	41
2R	6545353	6545587	61
2R	6564726	6564981	52
2R	6576923	6577028	43
2R	6585018	6585462	80
2R	6604577	6604898	57
2R	6663580	6663853	36
2R	6681177	6681480	35
2R	6765088	6765448	35
2R	6783791	6784019	38
2R	6799853	6800378	46
2R	6822029	6822287	46
2R	6857043	6857292	37
2R	6960230	6960527	44
2R	6983670	6983913	46
2R	6994894	6995233	50
2R	7039445	7039703	142
2R	7040090	7040201	148
2R	7049766	7049853	38
2R	7096477	7096726	101
2R	7098359	7098635	37
2R	7102509	7102632	75
2R	7112579	7112687	86
2R	7112872	7113136	40
2R	7142468	7142687	130
2R	7146298	7146649	44
2R	7150443	7150671	35
2R	7173538	7173688	37
2R	7174973	7175252	36
2R	7207095	7207359	59
2R	7257711	7258152	39
2R	7282961	7283042	36
2R	7295108	7295402	48
2R	7295247	7295652	36
2R	7371196	7371472	36
2R	7379611	7379728	41
2R	7431397	7431631	50
2R	7460079	7460343	41
2R	7486461	7486641	38
2R	7492390	7492495	63
2R	7543354	7543546	53
2R	7548280	7548556	40
2R	7585456	7585690	40
2R	7600302	7600626	39
2R	7602007	7602199	36
2R	7733592	7733931	41
2R	7759529	7759808	35
2R	7761899	7762007	72
2R	7764783	7765068	40
2R	7840214	7840424	38
2R	7849156	7849417	36
2R	7876324	7876618	41
2R	7953091	7953379	36
2R	8051216	8051423	39
2R	8082892	8083162	40
2R	8150704	8150959	44
2R	8157269	8157812	2734
2R	8157753	8157942	183
2R	8183596	8183890	49
2R	8188656	8188863	43
2R	8188845	8189184	51
2R	8231008	8231146	40
2R	8233276	8233621	37
2R	8233374	8233578	35
2R	8243208	8243523	36
2R	8270310	8270721	41
2R	8282095	8282419	40
2R	8288648	8289011	45
2R	8293598	8293799	66
2R	8300962	8301073	123
2R	8304762	8304888	44
2R	8308845	8309226	36
2R	8310997	8311522	45
2R	8323305	8323737	47
2R	8326232	8326421	40
2R	8333490	8333835	35
2R	8372361	8372697	35
2R	8384998	8385082	38
2R	8418991	8419261	51
2R	8419502	8419805	41
2R	8425939	8426143	36
2R	8432925	8433318	153
2R	8477636	8477972	45
2R	8495120	8495255	59
2R	8518394	8518490	35
2R	8530055	8530178	52
2R	8557015	8557129	35
2R	8569333	8569861	1343
2R	8569772	8570195	2455
2R	8750409	8750904	49
2R	8764019	8764238	35
2R	8771112	8771268	49
2R	8784713	8785127	38
2R	8794165	8794261	40
2R	8794603	8794714	37
2R	8807420	8807798	38
2R	8810744	8811002	53
2R	8817634	8817847	53
2R	8819240	8819357	45
2R	8823199	8823490	45
2R	8834649	8834790	122
2R	8844644	8844920	49
2R	8847430	8847745	39
2R	8851221	8851527	39
2R	8859510	8859897	37
2R	8934111	8934312	40
2R	8943127	8943403	37
2R	9011868	9012225	37
2R	9011969	9012218	41
2R	9038520	9038865	37
2R	9038648	9038867	39
2R	9059090	9059222	36
2R	9195138	9195381	38
2R	9210641	9210953	41
2R	9224854	9225139	36
2R	9296444	9296693	80
2R	9320578	9320881	56
2R	9335286	9335499	38
2R	9338660	9338849	35
2R	9347777	9347963	51
2R	9367702	9367891	50
2R	9371099	9371291	37
2R	9520998	9521106	44
2R	9521006	9521120	61
2R	9614170	9614347	35
2R	9617055	9617199	52
2R	9623600	9623792	108
2R	9658145	9658412	39
2R	9661394	9661748	46
2R	9683264	9683465	50
2R	9737123	9737546	46
2R	9793153	9793336	40
2R	9802404	9802722	52
2R	9808445	9808748	38
2R	9934440	9934698	45
2R	9940099	9940228	56
2R	9943670	9943937	40
2R	9984470	9984758	37
2R	9984805	9984967	37
2R	10045435	10045534	40
2R	10053144	10053573	45
2R	10081017	10081266	37
2R	10214813	10215089	48
2R	10217203	10217464	46
2R	10217430	10217787	174
2R	10224938	10225061	42
2R	10272862	10273144	44
2R	10275368	10275647	35
2R	10376677	10377292	39
2R	10412716	10412965	42
2R	10484549	10484702	57
2R	10536160	10536607	36
2R	10546902	10547079	63
2R	10571228	10571486	40
2R	10572648	10572852	44
2R	10579345	10579618	56
2R	10597057	10597309	41
2R	10609574	10609880	65
2R	10693897	10694149	52
2R	10748431	10748740	37
2R	10770598	10770934	37
2R	10798657	10798918	37
2R	10846273	10846690	44
2R	10900658	10901039	163
2R	10911622	10911826	87
2R	10925713	10926082	41
2R	10934399	10934591	399
2R	10935636	10936137	42
2R	10973938	10974073	38
2R	10975268	10975892	37
2R	10985331	10985655	37
2R	10986689	10986950	37
2R	10988490	10988811	51
2R	11000370	11000727	43
2R	11050907	11051048	57
2R	11057489	11057861	52
2R	11064171	11064486	35
2R	11073677	11073842	39
2R	11078795	11078996	45
2R	11089165	11089447	35
2R	11116564	11117047	76
2R	11117540	11117864	39
2R	11122948	11123254	47
2R	11126714	11127020	47
2R	11132141	11132273	137
2R	11229187	11229397	52
2R	11230569	11230911	40
2R	11283778	11284024	40
2R	11364917	11365115	118
2R	11450624	11450966	40
2R	11469656	11469827	35
2R	11485016	11485166	87
2R	11490392	11490719	66
2R	11515599	11516010	35
2R	11518065	11518338	37
2R	11535290	11535482	37
2R	11542779	11543067	80
2R	11554854	11555019	39
2R	11569447	11569786	39
2R	11593152	11593515	46
2R	11607487	11607742	56
2R	11609647	11609719	70
2R	11699078	11699438	44
2R	11699403	11700279	144
2R	11703576	11704284	40
2R	11748674	11748782	35
2R	11816036	11816264	41
2R	11867199	11867400	154
2R	11919451	11919772	35
2R	11922226	11922472	58
2R	11948575	11948875	36
2R	11969006	11969207	93
2R	12050123	12050462	39
2R	12050433	12050637	41
2R	12052448	12052559	79
2R	12060135	12060303	36
2R	12120420	12120636	43
2R	12222578	12222884	38
2R	12230701	12230968	39
2R	12248134	12248233	58
2R	12249848	12250100	42
2R	12251591	12251759	40
2R	12362875	12363019	82
2R	12363479	12363977	127
2R	12363984	12364161	119
2R	12364202	12364310	71
2R	12364342	12365149	156
2R	12365216	12366080	50
2R	12366076	12366580	63
2R	12394942	12395530	48
2R	12419814	12420078	682
2R	12458644	12459073	58
2R	12458660	12458900	36
2R	12480023	12480263	40
2R	12694527	12694923	84
2R	12719228	12719513	50
2R	12727882	12728173	46
2R	12732218	12732443	36
2R	12732528	12732822	70
2R	12743101	12743485	54
2R	12782613	12782733	35
2R	12786622	12786826	38
2R	12786633	12786981	37
2R	12810519	12810738	45
2R	12909073	12909373	41
2R	12911807	12911882	37
2R	12914874	12915006	91
2R	12915933	12916275	35
2R	12955375	12955663	407
2R	12980777	12981179	44
2R	12980802	12981108	36
2R	12987051	12987234	35
2R	13008419	13008668	53
2R	13033847	13034132	36
2R	13035036	13035282	35
2R	13044778	13045060	35
2R	13044786	13045062	35
2R	13071344	13071581	40
2R	13092096	13092465	96
2R	13127284	13127518	35
2R	13194669	13194846	52
2R	13224169	13224526	37
2R	13249758	13249953	80
2R	13266564	13266972	44
2R	13318320	13318395	40
2R	13334914	13335073	70
2R	13339741	13339885	39
2R	13346814	13347000	36
2R	13362876	13363299	54
2R	13404737	13404974	41
2R	13437484	13437787	35
2R	13465326	13465599	35
2R	13476258	13476612	42
2R	13476403	13476748	113
2R	13476498	13476765	42
2R	13497129	13497306	41
2R	13526381	13526795	38
2R	13528741	13529074	44
2R	13533086	13533221	46
2R	13563245	13563518	37
2R	13603879	13603996	57
2R	13615214	13615427	36
2R	13617085	13617229	39
2R	13635446	13635698	127
2R	13637805	13638033	46
2R	13700082	13700364	37
2R	13702475	13702646	98
2R	13726759	13727155	35
2R	13750864	13751188	35
2R	13760520	13760847	73
2R	13797221	13797473	37
2R	13829194	13829584	36
2R	13918136	13918445	37
2R	13956107	13956446	35
2R	13997299	13997728	36
2R	14005598	14005793	36
2R	14009063	14009201	42
2R	14013323	14013485	63
2R	14014452	14014623	50
2R	14019581	14019860	57
2R	14019807	14019939	35
2R	14022178	14022361	36
2R	14030422	14030617	42
2R	14035520	14035835	136
2R	14043937	14044213	65
2R	14175711	14175999	35
2R	14184914	14185208	42
2R	14206631	14206835	35
2R	14214378	14214972	38
2R	14275136	14275502	37
2R	14309589	14309850	60
2R	14331617	14331941	45
2R	14361217	14361790	158
2R	14361579	14361777	88
2R	14361637	14361943	54
2R	14380792	14381002	35
2R	14389787	14390069	37
2R	14403648	14403867	37
2R	14419189	14419264	113
2R	14431216	14431495	42
2R	14433318	14433396	39
2R	14433490	14433640	37
2R	14439628	14439811	48
2R	14441587	14441935	52
2R	14445848	14445998	94
2R	14447440	14447716	37
2R	14450614	14451028	36
2R	14482540	14482606	37
2R	14582531	14582759	37
2R	14633866	14634265	40
2R	14636381	14636696	37
2R	14649838	14650060	54
2R	14660145	14660211	42
2R	14706040	14706325	52
2R	14736529	14736751	44
2R	14738445	14738961	143
2R	14738584	14738890	36
2R	14779645	14779792	48
2R	14786951	14787119	36
2R	14787896	14788205	50
[truncated: 4,993 more rows]

## Sheet: True Positives (2017)
Chromosome	Start	End	Peak-height
2L	7515	8109	155
2L	8170	9274	3480
2L	11783	12224	285
2L	12285	12984	265
2L	13509	14910	801
2L	14929	15790	781
2L	22309	22801	185
2L	22727	22943	124
2L	22941	23892	1579
2L	24690	25158	104
2L	26524	26842	175
2L	26757	27000	476
2L	26989	27523	579
2L	27975	28935	835
2L	30387	30870	147
2L	30912	31728	154
2L	31791	32199	113
2L	32460	33156	173
2L	33943	34348	109
2L	35748	38316	207
2L	38534	38732	135
2L	39268	39958	6010
2L	67619	68081	114
2L	68325	70548	180
2L	75046	76087	1321
2L	76326	77625	1022
2L	83271	84297	2379
2L	95123	95312	283
2L	95247	97836	655
2L	97853	98423	466
2L	98524	99736	469
2L	99785	100565	606
2L	100524	100719	456
2L	101012	101618	531
2L	102459	103761	6210
2L	104488	105475	949
2L	105408	105933	1534
2L	105962	106502	905
2L	108641	108836	114
2L	110363	110504	265
2L	110673	110889	235
2L	111750	112023	199
2L	112687	113449	317
2L	113330	113537	229
2L	115716	116235	132
2L	117337	118105	840
2L	118131	118305	101
2L	118334	118916	4654
2L	118900	119284	52066
2L	119220	119670	34633
2L	119279	119387	169
2L	123132	123540	922
2L	123670	123817	542
2L	123824	124193	374
2L	123994	125341	76293
2L	125854	126460	52659
2L	125866	126238	100
2L	128708	128930	153
2L	132441	133680	920
2L	138707	139193	180
2L	139740	140973	1576
2L	141332	141641	972
2L	141660	142584	1398
2L	143582	144092	8191
2L	144377	145934	587
2L	148331	148919	247
2L	148828	149227	154
2L	151115	153116	211
2L	153686	155066	528
2L	155551	155797	134
2L	156399	157734	97595
2L	156753	157479	116
2L	157947	158664	418
2L	185265	186204	9985
2L	186546	186984	155
2L	188502	189555	201
2L	190173	190812	374
2L	191427	192186	158
2L	193020	193275	120
2L	193353	194853	201
2L	195273	195654	103
2L	196374	197223	208
2L	197289	198372	199
2L	200111	201074	354
2L	200244	200622	102
2L	201094	201394	362
2L	203992	204703	348
2L	205274	206045	6575
2L	207660	208641	195
2L	208671	209967	4148
2L	214375	214957	128
2L	214997	215141	247
2L	215297	215582	194
2L	215774	216566	157
2L	216996	217326	122
2L	217629	218145	129
2L	218238	218910	375
2L	227294	227579	299
2L	229172	229466	433
2L	230519	230675	187
2L	230721	231054	118
2L	231766	232132	292
2L	232286	232391	196
2L	232464	233163	181
2L	233159	233957	379
2L	233996	234167	130
2L	234292	238966	12715
2L	239005	239344	113
2L	251472	252327	129
2L	251526	252408	368
2L	252678	253203	109
2L	253247	254312	1900
2L	253951	254395	1806
2L	263848	264328	135
2L	264409	266680	4843
2L	269195	269519	116
2L	269431	271309	258
2L	271003	271342	105
2L	272324	272720	112
2L	273953	274631	140
2L	274953	275268	144
2L	275302	276484	227
2L	277901	278330	170
2L	278643	279807	641
2L	279871	281497	170
2L	282175	282751	253
2L	282554	283187	295
2L	283889	284267	281
2L	284747	285053	269
2L	287747	288920	289
2L	292676	292985	128
2L	293853	294396	1635
2L	295121	297047	34514
2L	298996	299920	4498
2L	302003	302654	1760
2L	318262	319378	17513
2L	320280	321258	19332
2L	320697	321258	105
2L	322191	323022	16955
2L	325672	325867	227
2L	328591	329623	170
2L	329994	330423	128
2L	331152	332196	163
2L	334074	334590	106
2L	334102	334339	154
2L	335406	335550	111
2L	335959	336235	235
2L	336299	336638	387
2L	336987	337239	1518
2L	337891	338167	1501
2L	339168	339324	331
2L	342657	342813	176
2L	342775	343735	1629
2L	343999	344491	156
2L	344523	345003	232
2L	344977	345325	167
2L	355921	356854	720
2L	356850	357285	197
2L	357327	357696	296
2L	384674	384920	3975
2L	385648	385837	1309
2L	386233	386578	4195
2L	386643	387354	114
2L	386672	387233	102
2L	387160	387268	178
2L	396761	398171	247
2L	398270	398936	250
2L	399848	400943	230
2L	401004	401871	347
2L	404536	406060	1050
2L	406056	408003	1214
2L	407202	407880	106
2L	409391	409745	154
2L	409555	410098	271
2L	410046	411156	572
2L	411107	412253	948
2L	412372	412849	636
2L	415386	415449	219
2L	415463	415871	309
2L	416312	417767	95706
2L	418560	419601	1246
2L	420072	420228	122
2L	420208	420418	200
2L	420953	421409	135
2L	421743	422433	1168
2L	423891	425289	944
2L	438538	438781	106
2L	442928	443171	243
2L	443226	445236	1526
2L	449155	450592	1044
2L	453148	454273	16635
2L	455833	456574	964
2L	460518	461367	133
2L	461532	462444	156
2L	462137	462569	170
2L	462471	462846	152
2L	473113	473371	101
2L	474528	474807	184
2L	475002	475800	177
2L	476990	477851	216908
2L	536409	537222	6027
2L	536998	537160	508
2L	538395	539451	25824
2L	539465	539855	474
2L	541741	542341	4438
2L	543346	544606	736
2L	545337	545571	376
2L	545795	546971	3747
2L	546513	546945	130
2L	547732	548101	1013
2L	547899	548259	1610
2L	551144	551495	530
2L	554325	557673	836
2L	557693	558605	1815
2L	559660	560077	764
2L	560010	560286	586
2L	561376	562606	998
2L	561557	562151	226
2L	561558	561963	177
2L	561699	561885	253
2L	561713	561923	278
2L	562690	563209	337
2L	562741	563362	112
2L	564242	566327	2858
2L	566413	566788	29519
2L	566576	567149	100701
2L	567054	568155	99455
2L	567108	567807	102
2L	568526	572648	512
2L	573209	574229	1314
2L	574731	575097	102
2L	576048	576474	105
2L	576346	576868	104
2L	577925	578705	13699
2L	592083	592437	5921
2L	620403	621183	3545
2L	624644	625460	2175
2L	625555	626509	4682
2L	641001	644379	24413
2L	644366	646055	30422
2L	647802	648945	35104
2L	648749	650393	31862
2L	652756	653308	35312
2L	654044	654863	37821
2L	655199	655952	39268
2L	656674	657559	31582
2L	705751	707563	33094
2L	728502	730215	1087
2L	728514	730137	140
2L	728516	729383	104
2L	738321	738960	1269
2L	739423	740095	896
2L	740356	740701	910
2L	753344	753992	239
2L	754361	754727	376
2L	755003	755348	2190
2L	755787	756087	516
2L	756830	757415	359
2L	757062	757452	232
2L	757783	757951	327
2L	758745	760899	712
2L	779186	779438	183
2L	779212	779443	448
2L	779226	779457	580
2L	779244	779439	212
2L	781171	782182	150
2L	781354	781930	103
2L	781857	782481	104
2L	782456	782816	286
2L	784361	786125	832
2L	786263	786446	603
2L	786493	786685	1054
2L	786549	788619	112782
2L	786663	787215	150
2L	811762	812638	10568
2L	812511	813309	11668
2L	814214	815462	190
2L	815933	816974	3316
2L	817239	817896	128
2L	818447	819347	372
2L	819877	820585	102
2L	819989	820988	3438
2L	822819	823575	277
2L	824418	825906	15250
2L	830120	830414	4503
2L	830775	831978	12246
2L	837018	837579	701
2L	849904	850123	2401
2L	851717	852452	1711
2L	852466	852586	172
2L	853478	854381	10097
2L	855655	856003	101
2L	860690	861422	319
2L	861367	861694	262
2L	862169	862535	332
2L	862509	862731	170
2L	863115	863760	446
2L	863511	863889	121
2L	864057	864399	123
2L	864335	864641	245
2L	868760	869780	423
2L	871768	872119	217
2L	873107	873710	169
2L	874950	876150	328
2L	876567	876807	1229
2L	877269	877941	4008
2L	877868	878171	104
2L	878374	878797	164
2L	878849	879263	114
2L	879293	879800	126
2L	879850	880915	139
2L	880965	882003	122
2L	881585	881960	103
2L	882039	882651	125
2L	882433	883264	130
2L	883357	884221	152
2L	898959	901083	577
2L	899393	900158	110
2L	914298	915354	553
2L	914504	914618	102
2L	915322	916690	2116
2L	915800	916418	1661
2L	916290	917466	2281
2L	951504	952044	126
2L	951558	952161	1698
2L	952256	952652	443
2L	952976	953375	973
2L	953110	953572	5325
2L	956196	956946	8221
2L	956824	956956	215
2L	957015	957450	10570
2L	1014142	1014631	4802
2L	1014393	1015287	5731
2L	1015312	1015936	111
2L	1016147	1016918	105
2L	1016384	1016723	130
2L	1017017	1017668	139
2L	1017177	1017585	165
2L	1037448	1038225	189
2L	1052041	1052323	151
2L	1052247	1052514	219
2L	1052389	1053085	216
2L	1078029	1078632	541
2L	1078598	1079123	327
2L	1079433	1080705	231
2L	1081121	1081991	655
2L	1081972	1082833	643
2L	1084040	1085279	41936
2L	1084956	1085484	65342
2L	1085440	1085923	7188
2L	1085808	1086090	828
2L	1103694	1103826	206
2L	1103833	1107121	3393
2L	1103909	1104407	112
2L	1107372	1107873	153
2L	1108752	1109997	175
2L	1109956	1110277	130
2L	1109959	1110496	162
2L	1110305	1110497	501
2L	1111446	1112502	1091
2L	1112958	1113732	128
2L	1116360	1116711	135
2L	1129772	1131191	1906
2L	1131237	1131951	204
2L	1132688	1134095	309
2L	1132985	1133438	102
2L	1134562	1134955	112
2L	1145326	1147138	6512
2L	1146893	1147073	246
2L	1147802	1149374	3718
2L	1149650	1150118	353
2L	1150306	1150570	136
2L	1150800	1151436	884
2L	1152138	1152726	414
2L	1152751	1153348	434
2L	1153388	1153505	106
2L	1154178	1154472	104
2L	1159039	1159474	121
2L	1159732	1160098	321
2L	1160408	1161236	138
2L	1160456	1161311	303
2L	1161228	1161714	256
2L	1161759	1162161	121
2L	1164531	1165107	284
2L	1165225	1166296	194
2L	1165897	1166344	108
2L	1166668	1167139	202
2L	1167213	1168674	511
2L	1168616	1169966	44837
2L	1170234	1170396	215
2L	1170355	1170577	128
2L	1170830	1171703	5498
2L	1172011	1172641	171
2L	1174409	1174598	196
2L	1174879	1175272	126
2L	1175160	1175529	290
2L	1175578	1177456	2955
2L	1179445	1179661	338
2L	1179961	1180225	159
2L	1180173	1180926	344
2L	1180973	1181198	514
2L	1181309	1181792	702
2L	1181715	1182243	2916
2L	1182498	1184040	2021
2L	1184219	1185509	1047
2L	1184342	1185428	100
2L	1191552	1192680	17801
2L	1196186	1196483	1275
2L	1204473	1204836	102
2L	1219273	1219672	110
2L	1219575	1220148	721
2L	1227629	1228445	1494
2L	1228465	1228654	1410
2L	1228676	1229387	1373
2L	1240113	1241067	9969
2L	1240122	1240758	102
2L	1241051	1242002	712
2L	1273488	1273896	20265
2L	1280416	1280764	1568
2L	1284308	1285028	35274
2L	1285147	1287262	43114
2L	1285295	1285730	5926
2L	1287359	1287752	929
2L	1292988	1293678	153
2L	1329115	1329865	1541
2L	1334266	1334785	4628
2L	1341368	1341548	164
2L	1341508	1341760	302
2L	1343446	1343848	600
2L	1344601	1344883	914
2L	1351917	1352661	2836
2L	1353207	1353969	2836
2L	1354184	1354898	4528
2L	1354977	1355775	4114
2L	1359466	1359697	176
2L	1360108	1360369	159
2L	1360361	1360736	451
2L	1360777	1360930	481
2L	1368530	1368953	147
2L	1386801	1387047	103
2L	1387106	1387403	615
2L	1387423	1387609	142
2L	1390864	1391095	296
2L	1391191	1393195	36419
2L	1394013	1394958	29841
2L	1394394	1394820	102
2L	1395847	1396117	1683
2L	1396807	1397578	21286
2L	1442772	1443276	235
2L	1492314	1493616	3382
2L	1494050	1495409	4297
2L	1494449	1495124	129
2L	1495747	1497022	4629
2L	1497254	1498472	3719
2L	1499444	1500077	177
2L	1500949	1502233	15352
2L	1516878	1517445	1618
2L	1517696	1518041	103
2L	1517741	1518182	170
2L	1520613	1521489	234
2L	1521398	1522049	1667
2L	1522709	1523531	216
2L	1523623	1524157	2001
2L	1584996	1585932	479
2L	1586052	1586352	248
2L	1586817	1587054	201
2L	1595046	1595892	325
2L	1595887	1596226	189
2L	1600653	1602006	34949
2L	1603187	1603733	118
2L	1609485	1611099	243
2L	1611508	1611871	234
2L	1611945	1612386	134
2L	1612740	1613004	1456
2L	1612927	1613443	315
2L	1690563	1690794	1124
2L	1694148	1694673	4909
2L	1695652	1696075	25895
2L	1705403	1706225	265
2L	1707730	1708000	136
2L	1708035	1708236	217
2L	1708279	1708693	159
2L	1708488	1708743	136
2L	1708820	1709333	278
2L	1710797	1711280	302
2L	1711896	1713165	133
2L	1713097	1714117	111
2L	1713166	1714264	1471
2L	1714139	1714628	136
2L	1714172	1714634	143
2L	1714969	1715731	203
2L	1717112	1717268	270
2L	1717537	1718089	2724
2L	1717869	1718619	5277
2L	1718660	1719095	660
2L	1725213	1726464	113
2L	1725344	1726697	817
2L	1728754	1729522	495
2L	1728811	1729450	107
2L	1730062	1730947	28226
2L	1731433	1732306	375
2L	1741713	1742436	45897
2L	1743292	1743949	57242
2L	1744897	1745251	4355
2L	1747614	1747866	186
2L	1748740	1748938	382
2L	1749509	1749704	117
2L	1749720	1750155	101
2L	1749724	1750162	432
2L	1750874	1752050	6042
2L	1751219	1751396	118
2L	1751630	1752158	104
2L	1752353	1752767	113
2L	1755256	1755430	196
2L	1755417	1756446	115
2L	1784035	1785268	147
2L	1785089	1785284	115
2L	1789144	1789294	146
2L	1789346	1790234	123
2L	1790620	1790773	121
2L	1790804	1791824	136
2L	1792066	1793287	212
2L	1793838	1795008	146
2L	1821273	1823352	3177
2L	1821966	1823208	122
2L	1824407	1825172	315
2L	1825089	1825905	284
2L	1831798	1832392	741
2L	1843281	1844280	188
2L	1851427	1852168	24503
2L	1851996	1852257	2838
2L	1852602	1852953	21673
2L	1853366	1853753	47279
2L	1854111	1854609	7104
2L	1855253	1855793	24940
2L	1865982	1866141	177
2L	1866190	1866385	139
2L	1866399	1866909	529
2L	1866968	1867397	139
2L	1869912	1870635	490
2L	1874979	1875408	120
2L	1876458	1876617	205
2L	1882397	1883234	5429
2L	1932041	1932185	168
2L	1933744	1934911	3958
2L	1934488	1934932	100
2L	1934823	1935549	123
2L	1934865	1935963	14425
2L	1935688	1936993	39007
2L	1937013	1937415	119
2L	1939284	1940268	179
2L	1939567	1940074	129
2L	1940949	1941510	138
2L	1945843	1946197	707
2L	1951152	1952253	226119
2L	1951330	1952074	129
2L	1951462	1952047	166
2L	1974149	1974479	224
2L	1974535	1974835	294
2L	1974636	1974993	165
2L	1977880	1978693	131
2L	1979895	1980456	290
2L	1981244	1981901	740
2L	1981629	1982058	240
2L	1982336	1984388	225
2L	1983888	1984209	122
2L	1984694	1985747	1084
2L	1985928	1986123	483
2L	1988311	1988833	586
2L	1997789	1999016	15914
2L	2000857	2001325	1749
2L	2001300	2001540	5939
2L	2026749	2027220	125
2L	2027279	2028089	720
2L	2028093	2029908	3359
2L	2028609	2029047	100
2L	2029738	2029936	981
2L	2032644	2033673	2184
2L	2033712	2034228	118
2L	2034261	2034747	196
2L	2034804	2035194	228
2L	2035248	2035599	404
2L	2036375	2037197	5574
2L	2040204	2040543	759
2L	2040422	2040884	147
2L	2041127	2041673	4279
2L	2041605	2042769	3166
2L	2042498	2042861	2877
2L	2042857	2043199	3668
2L	2046363	2047569	277
2L	2055307	2055835	298
2L	2056941	2057280	181
2L	2057652	2057982	955
2L	2061766	2062051	947
2L	2061950	2062397	410
2L	2065516	2065747	1299
2L	2066451	2066988	701
2L	2080134	2081088	249
2L	2128252	2129119	12703
2L	2131012	2131276	175
2L	2134439	2134976	423
2L	2135010	2135862	121
2L	2135013	2136918	780
2L	2136710	2136878	374
2L	2140375	2141116	479
2L	2141078	2141822	607
2L	2141728	2142133	400
2L	2142161	2142683	457
2L	2142630	2143893	480
2L	2143876	2144203	419
2L	2144115	2144427	143
2L	2145903	2147073	551
2L	2147545	2149804	756
2L	2149829	2150279	207
2L	2150310	2150862	466
2L	2150815	2151406	306
2L	2153260	2153533	1063
2L	2153546	2154500	3297
2L	2154460	2154895	180
2L	2158854	2159421	1657
2L	2159901	2160513	668
2L	2190426	2190870	159
2L	2192578	2192725	103
2L	2203757	2205455	1249
2L	2205460	2205676	748
2L	2205717	2206050	261
2L	2206646	2207561	1002
2L	2207499	2208336	1204
2L	2207650	2208928	858
2L	2210252	2210900	725
2L	2210814	2211483	110
2L	2210901	2211726	225
2L	2211754	2212093	192
2L	2212955	2213570	782
2L	2213610	2213844	293
2L	2214407	2214932	161
2L	2215299	2216244	206
2L	2217427	2218438	911
2L	2218161	2219103	1329
2L	2219144	2220260	615
2L	2223293	2223665	366
2L	2223679	2224543	2676
2L	2224553	2224739	101
2L	2224707	2224947	118
2L	2225810	2226278	112
2L	2229263	2229632	139
2L	2229628	2229961	120
2L	2232039	2232201	272
2L	2232086	2233064	729
2L	2232946	2234074	792
2L	2233546	2234017	126
2L	2234154	2234364	335
2L	2234377	2234869	708
2L	2237138	2238188	667
2L	2238352	2239384	1480
2L	2239474	2240266	642
2L	2243552	2244356	2473
2L	2250455	2251310	18448
2L	2251545	2252475	18633
2L	2252905	2253859	19289
2L	2254165	2255077	19668
2L	2263519	2264209	3428
2L	2264315	2264432	398
2L	2264404	2264716	2628
2L	2264757	2264916	760
2L	2268350	2269130	13739
2L	2284820	2285975	17876
2L	2286032	2286944	18626
2L	2287110	2287638	285
2L	2287625	2287937	165
2L	2288575	2289205	1767
2L	2290146	2290641	328
2L	2308091	2308334	904
2L	2308317	2308605	3199
2L	2308901	2309315	161
2L	2309480	2309891	143
2L	2324189	2324258	159
2L	2327162	2327867	33954
2L	2338238	2338571	41330
2L	2338707	2339268	55030
2L	2346776	2347217	731
2L	2350751	2351033	182
2L	2352388	2352871	30692
2L	2352471	2354271	22195
2L	2352822	2353446	137
2L	2353762	2354509	1069
2L	2354393	2354912	9557
2L	2356412	2356937	1014
2L	2360472	2360895	4756
2L	2360930	2361167	4405
2L	2361099	2361510	7167
2L	2366738	2367866	309
2L	2368301	2368850	112
2L	2370272	2370581	459
2L	2370513	2371020	1236
2L	2370980	2371499	4957
2L	2372513	2372774	224
2L	2372770	2373544	7794
2L	2373429	2373753	898
2L	2374851	2375604	322
2L	2377343	2377760	128
2L	2378312	2378621	108
2L	2378945	2379647	576
2L	2381325	2382483	223
2L	2382349	2382562	111
2L	2382561	2383002	1153
2L	2383299	2384073	528
2L	2384081	2384729	359
2L	2384838	2385318	139
2L	2389883	2390627	147
2L	2404767	2405106	210
2L	2405451	2405814	1721
2L	2406174	2406894	2587
2L	2406204	2406801	105
2L	2406722	2407700	1430
2L	2411051	2411225	333
2L	2411281	2411974	2337
2L	2411290	2412058	119
2L	2415515	2416190	132
2L	2416253	2416682	156
2L	2416812	2417976	2476
2L	2418481	2419645	2814
2L	2420866	2422129	736
2L	2420878	2421676	101
2L	2422050	2422413	565
2L	2455554	2456019	166
2L	2457619	2458558	1694
2L	2490337	2491474	384
2L	2491508	2492432	863
2L	2495365	2495749	114
2L	2495540	2495921	143
2L	2496223	2496601	106
2L	2496298	2496667	101
2L	2496341	2496695	101
2L	2517217	2517598	180
2L	2517600	2518029	151
2L	2551067	2552453	19297
2L	2552428	2552755	138
2L	2562852	2563401	14013
2L	2562911	2563094	116
2L	2563460	2564840	2835
2L	2565131	2565593	17597
2L	2571609	2572302	3245
2L	2572024	2572681	1432
2L	2572719	2572863	217
2L	2573486	2574227	308
2L	2574388	2574829	111
2L	2575457	2576585	339
2L	2577830	2578946	307
2L	2579439	2580075	349
2L	2580297	2580636	172
2L	2580635	2580884	204
2L	2581871	2582255	528
2L	2582559	2582838	363
2L	2582854	2583358	499
2L	2582989	2583340	105
2L	2583405	2584206	1747
2L	2584153	2584522	1134
2L	2585050	2585314	293
2L	2610095	2610482	148
2L	2610478	2611045	170
2L	2646470	2647058	111
2L	2646653	2647712	84228
2L	2647903	2648353	236
2L	2648461	2649151	123
2L	2649610	2652292	125
2L	2653129	2653825	545
2L	2654119	2655331	1414
2L	2655423	2656146	500
2L	2665038	2666238	208
2L	2669814	2670708	153
2L	2671055	2672042	156
2L	2695379	2695997	204
2L	2695647	2695971	159
2L	2710443	2712225	2768
2L	2718112	2718874	10050
2L	2718809	2719412	20745
2L	2718822	2718951	206
2L	2736965	2737412	53332
2L	2737383	2737842	54337
2L	2737582	2738512	5248
2L	2738429	2738660	145
2L	2738616	2738910	478
2L	2738815	2739328	308
2L	2739062	2739299	910
2L	2740455	2740893	1066
2L	2741090	2741576	5120
2L	2741748	2742723	831
2L	2742727	2742943	170
2L	2743461	2744970	1054
2L	2743470	2744781	111
2L	2745272	2745509	242
2L	2745538	2745892	303
2L	2746555	2747056	204
2L	2747015	2747270	772
2L	2747256	2748270	1060
2L	2747304	2748288	125
2L	2758556	2759771	2355
2L	2758899	2759604	100
2L	2759994	2761062	268
2L	2760193	2761312	482
2L	2761465	2761726	232
2L	2761518	2763090	476
2L	2764327	2765341	1092
2L	2764663	2765194	119
2L	2766315	2766777	168
2L	2766333	2766792	121
2L	2766767	2767088	136
2L	2767340	2767688	333
2L	2767972	2768263	152
2L	2768187	2768541	275
2L	2768648	2769578	10270
2L	2770110	2770509	353
2L	2770403	2770772	1547
2L	2770956	2771730	632
2L	2771091	2771424	105
2L	2783071	2783383	871
2L	2785509	2785698	805
2L	2786962	2787247	741
2L	2792102	2792450	864
2L	2792386	2792785	6963
2L	2793319	2793562	201
2L	2809923	2810265	176
2L	2811121	2811757	1624
2L	2812496	2814182	1560
2L	2813000	2814173	123
2L	2814415	2814934	113
2L	2814681	2815350	212
2L	2816345	2816636	178
2L	2816524	2816680	145
2L	2816607	2819841	6629
2L	2817438	2819295	104
2L	2819630	2820050	1608
2L	2819946	2820831	2211
2L	2820661	2821069	304
2L	2821180	2821366	154
2L	2823603	2825502	2736
2L	2834982	2835552	606
2L	2837157	2837331	257
2L	2837321	2837864	778
2L	2838944	2839208	2919
2L	2838950	2839295	108
2L	2840994	2841663	802
2L	2841822	2842119	519
2L	2842007	2842400	343
2L	2842653	2842836	242
2L	2842721	2843738	1754
2L	2843626	2844517	803
2L	2844595	2845627	15905
2L	2846003	2847107	16547
2L	2847638	2848571	1282
2L	2848501	2848723	231
2L	2849552	2850770	118486
2L	2849687	2850524	117
2L	2852096	2852369	158
2L	2856366	2856570	181
2L	2864990	2865581	2565
2L	2866284	2867274	2050
2L	2869317	2869578	184
2L	2869734	2870583	269
2L	2870602	2871322	239
2L	2871006	2871762	290
2L	2875349	2876237	119
2L	2875352	2876360	1330
2L	2877191	2877437	320
2L	2877571	2878156	1533
2L	2877631	2878216	110
2L	2878659	2878953	566
2L	2879342	2879957	1371
2L	2880040	2880466	996
2L	2881361	2882861	1315
2L	2881373	2881835	109
2L	2951168	2951555	241
2L	2951587	2951896	143
2L	2951706	2952060	164
2L	2952043	2952205	169
2L	2961543	2962089	14811
2L	2962390	2962783	2565
2L	2962851	2963184	1425
2L	2963138	2963399	6419
2L	2968560	2969619	757
2L	2969986	2970679	1480
2L	2970678	2970861	453
2L	2971485	2972379	137
2L	2973135	2974587	1233
2L	2975427	2976774	277
2L	2977574	2978339	510
2L	2978549	2979302	14746
2L	2981070	2981547	314
2L	2981802	2985177	12932
2L	2981997	2983440	113
2L	2988391	2988982	626
2L	2988728	2989154	2564
2L	2989090	2989417	1237
2L	2990079	2992674	12105
2L	2990420	2990729	1499
2L	2990914	2991328	246
2L	2993621	2994401	300
2L	2994609	2995086	400
2L	2995310	2997065	337
2L	2997787	2998240	166
2L	3014222	3014918	473
2L	3015238	3015448	107
2L	3016779	3017142	280
2L	3017015	3017921	311
2L	3019488	3020397	546
2L	3020829	3021225	101
2L	3021789	3022974	2077
2L	3023526	3023796	3000
2L	3024103	3025261	755
2L	3025152	3025494	163
2L	3026632	3027169	230
2L	3027300	3028053	433
2L	3029393	3030002	2327
2L	3029964	3030393	687
2L	3030992	3032129	5151
2L	3032553	3033138	150
2L	3033261	3033831	108
2L	3033976	3034975	174
2L	3035705	3037211	1016
2L	3035991	3036309	108
2L	3037555	3038686	1478
2L	3039270	3039591	173
2L	3040183	3041431	3357
2L	3041423	3041591	793
2L	3045559	3045931	1979
2L	3046652	3048476	19799
2L	3049329	3054636	11672
2L	3052107	3052791	100
2L	3059851	3066361	19872
2L	3060235	3061318	130
2L	3064135	3064636	110
2L	3065242	3066343	132
2L	3066409	3066991	4047
2L	3067109	3067337	118
2L	3069741	3070764	179
2L	3069787	3070207	102
2L	3070270	3070666	123
2L	3070822	3071521	435
2L	3071546	3071840	114
2L	3109675	3110917	4597
2L	3125100	3127533	470
2L	3128693	3129386	478
2L	3145264	3145471	116
2L	3147365	3147764	100
2L	3147422	3147890	487
2L	3147979	3149068	506
2L	3159986	3161201	600
2L	3161181	3162042	588
2L	3166923	3167145	118
2L	3167104	3167593	1108
2L	3167616	3167979	678
2L	3167968	3168190	108
2L	3169821	3170994	207670
2L	3169960	3170476	132
2L	3188540	3188783	886
2L	3189247	3189544	119
2L	3190328	3190895	177
2L	3269895	3270189	2941
2L	3275946	3276444	102
2L	3275958	3276489	294
2L	3276705	3276993	113
2L	3277047	3277503	198
2L	3277538	3277775	208
2L	3278150	3278576	103
2L	3291411	3292152	1894
2L	3291436	3292417	100
2L	3292529	3293150	68050
2L	3292622	3292955	148
2L	3292926	3293679	36911
2L	3295320	3296553	2072
2L	3296730	3297072	6582
2L	3296761	3297538	66387
2L	3297173	3297578	34071
2L	3309662	3310169	1078
2L	3310011	3310206	805
2L	3310550	3311399	1548
2L	3310845	3311772	3956
2L	3315564	3315801	2746
2L	3315766	3316060	5320
2L	3316061	3317204	23485
2L	3316474	3316675	15570
2L	3317571	3317682	308
2L	3317904	3318351	8995
2L	3318415	3318907	18183
2L	3318485	3318776	108
2L	3320753	3321047	199
2L	3321460	3322498	2730
2L	3322693	3323080	129
2L	3324636	3325368	2353
2L	3324919	3325153	724
2L	3325842	3326376	3776
2L	3326410	3326785	1612
2L	3328060	3328921	2195
2L	3328749	3329592	2618
2L	3329419	3329686	567
2L	3331000	3332485	2835
2L	3331571	3331994	2756
2L	3332997	3333597	700
2L	3333332	3334052	1966
2L	3333972	3334575	2289
2L	3334493	3334721	378
2L	3335898	3336141	442
2L	3336217	3336454	1337
2L	3336300	3336819	309
2L	3336918	3337473	8930
2L	3337146	3337491	103
2L	3337210	3337978	66389
2L	3357615	3358410	132
2L	3360727	3361006	169
2L	3362988	3363777	343
2L	3364513	3364945	1412
2L	3365200	3365575	284
2L	3373973	3375290	438
2L	3375070	3375550	136
2L	3376116	3376617	134
2L	3377166	3377871	435
2L	3377744	3378272	346
2L	3378147	3378288	150
2L	3387407	3387629	211
2L	3388082	3388295	855
2L	3405580	3405982	1054
2L	3406044	3406296	1035
2L	3406459	3407203	1889
2L	3407163	3407541	1305
2L	3407471	3407642	181
2L	17625796	17626303	125
2L	17626098	17626764	307
2L	17650405	17650516	317
2L	17650966	17651164	369
2L	17651274	17651469	328
2L	17652617	17652941	27215
2L	17655592	17655988	23425
2L	17657035	17657248	193
2L	17657285	17659709	23445
2L	17660903	17661503	6202
2L	17661548	17662334	6227
2L	17664021	17664258	324
2L	17665295	17665589	2638
2L	17666528	17666804	8520
2L	17666606	17667041	109
2L	17667711	17667903	1711
2L	17667944	17668154	10981
2L	17707936	17708299	4044
2L	17709271	17709787	8082
2L	17711097	17711550	443
2L	17714287	17714632	8378
2L	17715722	17715965	424
2L	17717771	17718083	8373
2L	17717953	17718466	19936
2L	17718784	17719849	30437
2L	17719907	17720240	1285
2L	17720653	17721364	10263
2L	17737932	17739597	18220
2L	17788521	17788674	324
2L	17788970	17789555	327
2L	17794429	17794897	103
2L	17794456	17794828	21571
2L	17796752	17796956	133
2L	17797299	17799717	15023
2L	17801638	17803594	33384
2L	17806332	17806623	267
2L	17809097	17809475	8085
2L	17810760	17811051	2340
2L	17812044	17812644	177
2L	17815494	17815884	5604
2L	17964147	17964450	107
2L	17964485	17966054	2217
2L	17965941	17967300	2251
2L	17967047	17969204	2175
2L	17967768	17968209	102
2L	17969728	17969989	154
2L	17970147	17971497	3429
2L	17971498	17971684	2047
2L	17974905	17975988	11374
2L	17976112	17976427	2165
2L	17976524	17977280	2638
2L	17977197	17977773	1437
2L	17977376	17979830	1731
2L	17979880	17981068	403
2L	17980949	17981507	304
2L	17986507	17988385	241
2L	17990445	17991333	820
2L	17990802	17991204	199
2L	18008428	18008824	103
2L	18010422	18010761	14330
2L	18062316	18062565	124
2L	18063786	18063957	109
2L	18064553	18064919	4923
2L	18064794	18065757	24904
2L	18065491	18065785	278
2L	18066686	18067229	742
2L	18078364	18078499	156
2L	18078855	18079476	121
2L	18078885	18079725	514
2L	18079934	18080117	188
2L	18081616	18082240	932
2L	18082113	18083307	977
2L	18084226	18085693	930
2L	18085051	18085711	101
2L	18090950	18091304	150
2L	18091468	18092689	460
2L	18096680	18098036	2260
2L	18127446	18127887	103
2L	18127458	18128067	207
2L	18128300	18128750	213
2L	18131984	18132653	126
2L	18133506	18134934	11721
2L	18135483	18136068	101
2L	18135558	18136080	9257
2L	18139860	18140175	267
2L	18140376	18141030	1864
2L	18153327	18153648	174
2L	18153611	18154097	281
2L	18154069	18154408	660
2L	18155538	18155820	720
2L	18156020	18156803	181
2L	18156763	18157105	636
2L	18157218	18158577	2233
2L	18161399	18161684	638
2L	18163894	18164026	329
2L	18164874	18165381	1406
2L	18181925	18184058	5754
2L	18181950	18182643	104
2L	18182519	18182957	104
2L	18183095	18183719	104
2L	18187188	18187587	700
2L	18192816	18193071	352
2L	18200467	18200758	166
2L	18200810	18200990	274
2L	18208510	18209290	7764
2L	18284942	18285575	806
2L	18295122	18296970	85622
2L	18356777	18357323	151
2L	18378623	18378899	4351
2L	18378787	18379243	1020
2L	18379242	18379617	3205
2L	18383332	18383758	232
2L	18383799	18384282	1160
2L	18384419	18384899	823
2L	18442721	18443063	242
2L	18444533	18445289	122
2L	18444632	18444923	318
2L	18444699	18445353	1511
2L	18444787	18445009	666
2L	18444787	18444925	112
2L	18445010	18445337	119
2L	18445824	18446550	513
2L	18446758	18447652	629
2L	18449736	18451989	961
2L	18451988	18453965	14076
2L	18454761	18455289	779
2L	18475165	18475474	113
2L	18476851	18477082	105
2L	18486745	18487126	126
2L	18488596	18489820	2056
2L	18489833	18490796	1430
2L	18490560	18491697	1694
2L	18491717	18493229	1367
2L	18492632	18493139	165
2L	18493422	18493881	102
2L	18493461	18494544	1262
2L	18494603	18495359	3014
2L	18495220	18495802	108
2L	18495534	18495864	1154
2L	18495698	18496151	452
2L	18511602	18512460	1417
2L	18512357	18513332	7489
2L	18512762	18513302	111
2L	18526855	18527542	1299
2L	18527315	18528341	1954
2L	18528435	18528801	1717
2L	18529122	18531231	2296
2L	18531200	18531365	163
2L	18534364	18534952	1280
2L	18534494	18534602	248
2L	18534900	18535152	735
2L	18535103	18535673	1724
2L	18536736	18537066	604
2L	18537085	18537724	1868
2L	18537934	18538264	1696
2L	18539400	18539721	744
2L	18540595	18540901	200
2L	18591199	18591412	348
2L	18591390	18592122	370
2L	18592126	18592390	155
2L	18592820	18593225	107
2L	18596005	18596887	102
2L	18596250	18596520	3415
2L	18600640	18601243	314
2L	18601107	18602988	1712
2L	18603656	18604241	674
2L	18604434	18604578	323
2L	18604585	18604951	232
2L	18607293	18607584	135
2L	18607677	18609477	18705
2L	18608091	18608838	106
2L	18609610	18610855	2789
2L	18611543	18612173	339
2L	18614450	18615365	365
2L	18651189	18652047	1861
2L	18651253	18651778	11370
2L	18651808	18653062	1059
2L	18660311	18661043	252
2L	18667244	18668117	738
2L	18668520	18669600	315
2L	18671856	18672324	164
2L	18672448	18673219	193
2L	18673630	18674098	189
2L	18674341	18675010	124
2L	18675530	18676175	237
2L	18676237	18676927	140
2L	18678854	18679163	167
2L	18679930	18681151	292
2L	18681149	18681962	2145
2L	18681458	18681842	104
2L	18682236	18682632	114
2L	18682330	18683263	1337
2L	18682459	18683269	119
2L	18685279	18685951	267
2L	18686161	18687133	136
2L	18687340	18687817	101
2L	18687898	18688219	274
2L	18689782	18690571	545
2L	18691120	18692209	4067
2L	18692249	18693527	419
2L	18696552	18697416	576
2L	18697430	18697799	138
2L	18699029	18699467	122
2L	18699641	18700181	616
2L	18699773	18700172	111
2L	18701582	18702947	5378
2L	18703728	18704283	153
2L	18704757	18705642	243
2L	18706536	18707937	897
2L	18707951	18708431	157
2L	18709171	18709483	221
2L	18709398	18709803	102
2L	18709506	18710328	1995
2L	18710173	18711043	252
2L	18711340	18711853	620
2L	18712003	18712642	535
2L	18712772	18713267	262
2L	18715154	18715883	239714
2L	18739617	18740037	112
2L	18763596	18764253	243307
2L	18764794	18765235	116
2L	18765382	18765970	207642
2L	18768996	18769188	6002
2L	18779601	18779997	105
2L	18820298	18820640	958
2L	18820549	18821248	2025
2L	18821615	18822269	7643
2L	18822183	18822546	1513
2L	18824354	18824627	1032
2L	18824734	18826225	7166
2L	18826936	18827275	1099
2L	18827480	18827900	898
2L	18827782	18828886	7086
2L	18829079	18830078	1827
2L	18830074	18830512	899
2L	18831561	18833493	1832
2L	18831660	18832077	108
2L	18832106	18832298	286
2L	18832353	18833088	114
2L	18836059	18836491	313
2L	18836274	18837057	231
2L	18837022	18837598	330
2L	18837766	18838066	111
2L	18839944	18840907	181
2L	18841484	18843515	258
2L	18855160	18855814	102
2L	18855256	18856114	1475
2L	18856014	18856869	5159
2L	18857150	18857429	142
2L	18858077	18858500	514
2L	18861473	18862313	6046
2L	18861670	18861901	116
2L	18862179	18862527	129
2L	18864310	18864607	1871
2L	18865451	18865709	1890
2L	18917187	18917580	108
2L	18939231	18942831	585
2L	18946466	18946823	118
2L	18949418	18949910	186
2L	18949956	18950922	1907
2L	18950258	18950795	103
2L	18951244	18951592	2614
2L	18952342	18953047	995
2L	18952375	18953005	126
2L	18953093	18953600	423
2L	18955947	18956418	818
2L	18956347	18957070	1128
2L	18959593	18960577	104
2L	18963061	18963487	207
2L	18963992	18965657	91496
2L	18968251	18968416	100
2L	18969169	18971980	353
2L	18972163	18973468	928
2L	18974750	18975794	1645
2L	18975863	18977186	115915
2L	18978445	18978961	5258
2L	18988021	18988399	105
2L	18988327	18989803	409
2L	18988569	18989100	124
2L	18991717	18992101	127
2L	18994069	18995032	490
2L	18997979	19000526	81885
2L	18998843	18999236	106
2L	19000476	19001064	5051
2L	19001057	19001423	3225
2L	19001239	19002481	75374
2L	19003868	19004204	586
2L	19004190	19006572	86284
2L	19006319	19008104	73293
2L	19008378	19008609	221
2L	19008948	19009131	205
2L	19010927	19011326	309
2L	19023116	19023515	182
2L	19028767	19029166	1146
2L	19029279	19030059	323
2L	19031015	19031492	136
2L	19031643	19031919	118
2L	19031809	19032493	839
2L	19032372	19033224	490
2L	19033748	19034153	175
2L	19033989	19034370	123
2L	19035772	19035970	198
2L	19037758	19037977	423
2L	19037976	19041120	85811
2L	19038805	19039000	214
2L	19042367	19042580	315
2L	19042664	19043360	1318
2L	19043626	19043890	555
2L	19043837	19044206	803
2L	19044151	19044901	433
2L	19045672	19046314	104
2L	19046362	19047049	413
2L	19047078	19047495	316
2L	19047715	19047835	283
2L	19049175	19049829	229
2L	19049892	19051044	1723
2L	19052247	19053597	476
2L	19052966	19053332	109
2L	19054749	19055541	101
2L	19054824	19055574	314
2L	19057299	19057509	442
2L	19059578	19060166	732
2L	19060361	19061927	30719
2L	19061934	19063047	590
2L	19063398	19064616	2377
2L	19064250	19064775	101
2L	19064891	19065206	146
2L	19065314	19066748	804
2L	19066762	19067161	358
2L	19067130	19068033	567
2L	19068137	19068659	375
2L	19071102	19071318	3361
2L	19071325	19071949	6278
2L	19072799	19073687	5056
2L	19077382	19079023	4264
2L	19080983	19081979	8248
2L	19081780	19082032	2339
2L	19110350	19110653	485
2L	19111992	19112325	553
2L	19112695	19114009	2075
2L	19113577	19114012	116
2L	19114829	19116410	6455
2L	19116784	19118176	1794
2L	19116811	19117330	134
2L	19119155	19119299	161
2L	19122422	19122896	456
2L	19123058	19123565	591
2L	19124054	19124717	2104
2L	19124688	19126515	5737
2L	19125459	19126044	117
2L	19126573	19126927	159
2L	19127252	19127459	135
2L	19127392	19127842	201
2L	19127861	19128809	604
2L	19129971	19130757	137
2L	19130004	19131735	1870
2L	19132407	19133022	963
2L	19132509	19132974	112
2L	19132992	19133505	550
2L	19167942	19168344	123
2L	19168671	19168911	592
2L	19169121	19169838	977
2L	19170192	19171323	8466
2L	19170381	19171050	100
2L	19180020	19181625	166500
2L	19182167	19182515	174
2L	19184034	19184943	102
2L	19184049	19184592	482
2L	19184531	19185023	159
2L	19184630	19185674	1163
2L	19186151	19187027	172
2L	19187064	19188243	213
2L	19188170	19188728	116
2L	19188574	19188811	116
2L	19205651	19206116	260
2L	19206143	19207133	25034
2L	19207203	19207569	26004
2L	19207564	19207813	1344
2L	19259362	19260031	115
2L	19259419	19259911	129
2L	19260988	19262131	148
2L	19298640	19298961	135
2L	19298941	19299448	120
2L	19298983	19299553	275
2L	19300525	19301050	182
2L	19339126	19339825	18125
2L	19339721	19340975	16509
2L	19364944	19365346	408
2L	19370921	19371317	221
2L	19372247	19372562	169
2L	19384361	19385147	271
2L	19390672	19391230	415
2L	19391439	19391856	852
2L	19391919	19393068	2484
2L	19393419	19393671	158
2L	19394220	19395264	188
2L	19395286	19395811	260
2L	19401052	19401439	4729
2L	19403978	19404716	7783
2L	19409398	19409548	122
2L	19417508	19418087	3885
2L	19418371	19419007	3218
2L	19419195	19419732	3279
2L	19427275	19429033	1560
2L	19429408	19430128	364
2L	19430732	19432349	653
2L	19432707	19433208	6414
2L	19434508	19435078	6796
2L	19434923	19435166	262
2L	19436110	19436680	146
2L	19436140	19436674	2487
2L	19436781	19437033	279
2L	19437014	19437179	104
2L	19437658	19437934	119
2L	19443307	19443586	118
2L	19443582	19444089	356
2L	19444054	19444450	225
2L	19445221	19446058	4670
2L	19446047	19446434	2436
2L	19448455	19452328	1008
2L	19456500	19457232	535
2L	19456979	19457585	1147
2L	19465824	19466289	541
2L	19483413	19483791	183
2L	19483837	19484389	373
2L	19484225	19484492	190
2L	19484820	19485921	255
2L	19487494	19488475	394
2L	19488823	19489696	624
2L	19489689	19489920	238
2L	19490643	19491618	682
2L	19491679	19492894	512
2L	19493899	19494547	338
2L	19495109	19496165	749
2L	19496246	19496492	115
2L	19496910	19497141	122
2L	19498256	19499156	1617
2L	19498983	19499643	1839
2L	19499533	19500712	2007
2L	19501453	19502200	1230
2L	19504038	19506369	2861
2L	19507401	19507974	143
2L	19509246	19510155	15176
2L	19510558	19510753	165
2L	19510755	19510929	128
2L	19511229	19511739	108
2L	19511647	19512340	748
2L	19512685	19513069	152
2L	19513111	19514392	6000
2L	19514046	19514526	11540
2L	19514854	19515673	9397
2L	19515360	19515912	8098
2L	19520955	19522368	1217
2L	19521342	19522227	124
2L	19522394	19524347	221
2L	19524159	19525239	27633
2L	19525462	19525903	2285
2L	19525800	19526346	18124
2L	19527389	19527707	127
2L	19527720	19528038	147
2L	19528759	19528951	177
2L	19529063	19530191	329
2L	19530831	19532289	320
2L	19532162	19532327	229
2L	19532350	19532662	151
2L	19534105	19535146	994
2L	19534968	19535196	133
2L	19535542	19535983	158
2L	19538571	19539624	154
2L	19540468	19541017	137
2L	19543589	19543994	3140
2L	19544135	19544570	131
2L	19545153	19545300	190
2L	19551614	19552478	1629
2L	19552381	19552906	320
2L	19553243	19556423	1940
2L	19557853	19558204	139
2L	19558014	19558200	260
2L	19559043	19559538	496
2L	19559670	19560363	151
2L	19560292	19560874	280
2L	19560869	19562264	1540
2L	19562047	19562827	1246
2L	19562816	19563047	203
2L	19564335	19565004	192
2L	19565983	19566703	107
2L	19566804	19567167	232
2L	19566976	19567288	139
2L	19568263	19568779	1756
2L	19578040	19579003	105
2L	19579461	19579998	247
2L	19581473	19581947	471
2L	19582993	19583707	498
2L	19583790	19583997	183
2L	19584361	19584580	130
2L	19584372	19585974	151922
2L	19644066	19644600	10180
2L	19644407	19644701	605
2L	19690840	19691281	8907
2L	19699723	19700929	1610
2L	19701118	19701658	25010
2L	19701461	19702094	9821
2L	19714885	19715029	1072
2L	19715740	19716046	1703
2L	19716941	19717508	1383
2L	19719675	19720026	6627
2L	19725822	19730160	17847
2L	19726467	19727169	104
2L	19728477	19728912	108
2L	19729720	19730227	6734
2L	19732599	19735101	176430
2L	19734961	19735237	428
2L	19736263	19736728	940
2L	19743223	19743757	710
2L	19743701	19744112	699
2L	19744211	19748261	1275
2L	19744832	19745432	108
2L	19748381	19748819	725
2L	19749038	19751993	1468
2L	19750352	19751381	106
2L	19752118	19753159	1421
2L	19753430	19753967	2899
2L	19753645	19754131	24098
2L	19757311	19758019	1481
2L	19757576	19758542	2522
2L	19759204	19760911	2165
2L	19761658	19762336	641
2L	19762530	19762839	343
2L	19767013	19767379	13703
2L	19777096	19779001	213
2L	19779594	19782366	6433
2L	19782613	19783024	102
2L	19792101	19792590	5965
2L	19792456	19792738	1042
2L	19813865	19814438	132
2L	19857604	19857868	794
2L	19886851	19887106	218
2L	19890232	19891759	707
2L	19891607	19892405	772
2L	19892410	19892536	304
2L	19909209	19909623	124
2L	19909498	19910434	169
2L	19911907	19912261	165
2L	19913070	19913352	107
2L	19926106	19926544	150
2L	19929127	19929472	273
2L	19945425	19946628	113
2L	19954550	19954724	196
2L	19954859	19955576	619
2L	19955744	19956401	3848
2L	19956052	19956787	318
2L	19956747	19957299	393
2L	19957333	19957450	103
2L	19959190	19959721	273
2L	19959696	19959885	154
2L	19965821	19966487	263
2L	19966956	19967559	153
2L	19970043	19970301	108
2L	19970529	19971327	213
2L	19971175	19971664	119
2L	20025119	20025806	685
2L	20054134	20054560	142
2L	20058388	20059000	383
2L	20059042	20060353	267
2L	20060346	20060718	194
2L	20062512	20062722	453
2L	20062682	20063423	35939
2L	20063272	20063794	100320
2L	20063535	20063991	6505
2L	20064591	20065647	764
2L	20066791	20066956	214
2L	20069000	20069516	207
2L	20070109	20071765	1858
2L	20071823	20072213	159
2L	20072331	20072661	141
2L	20073940	20074156	158
2L	20074095	20074344	274
2L	20074766	20074880	151
2L	20075773	20076652	1102
2L	20076799	20077390	1466
2L	20087494	20089561	6977
2L	20090077	20090965	1134
2L	20091582	20093109	3583
2L	20093289	20093658	422
2L	20094438	20096145	167
2L	20096482	20096956	531
2L	20100761	20101235	136
2L	20101630	20102158	132
2L	20102183	20102372	140
2L	20133864	20134335	236
2L	20134331	20134778	1032
2L	20256112	20257024	20105
2L	20263907	20264300	160
2L	20311814	20312354	267
2L	20334060	20334225	155
2L	20336290	20336407	132
2L	20339245	20339377	171
2L	20339574	20339811	198
2L	20343596	20343980	105
2L	20345855	20347175	452
2L	20348905	20349862	1841
2L	20355302	20355770	13668
2L	20355771	20356536	1113
2L	20356529	20356841	306
2L	20356816	20358277	151
2L	20358316	20358991	176
2L	20360554	20360839	114
2L	20362274	20362862	126
2L	20372476	20373466	7280
2L	20373404	20374127	1551
2L	20377803	20379000	117
2L	20386323	20387532	752
2L	20415280	20415787	132
2L	20415820	20416300	854
2L	20416372	20416714	1153
2L	20420269	20420443	106
2L	20420557	20420836	148
2L	20420814	20421138	227
2L	20422099	20422348	148
2L	20422272	20422413	117
2L	20424231	20424798	216
2L	20432588	20432729	131
2L	20441017	20441167	149
2L	20441157	20441253	154
2L	20441600	20441855	550
2L	20448066	20448609	269
2L	20448350	20448926	702
2L	20448901	20449351	397
2L	20450241	20451537	762
2L	20451325	20451412	368
2L	20457183	20457738	269
2L	20457467	20458043	695
2L	20457979	20458468	416
2L	20459358	20460471	1107
2L	20460397	20461234	20042
2L	20461892	20463398	2196
2L	20462388	20462979	107
2L	20634663	20635074	173
2L	20640251	20640641	160
2L	20640865	20641456	254
2L	20642463	20643111	130
2L	20643744	20645391	1482
2L	20646020	20646791	226
2L	20648953	20649934	4478
2L	20651625	20652096	118
2L	20652191	20652422	121
2L	20652927	20654376	362
2L	20653829	20654468	277
2L	20653856	20654486	140
2L	20654618	20655785	387
2L	20656411	20656621	164
2L	20656700	20656832	412
2L	20656941	20657388	1019
2L	20657230	20657491	150
2L	20657537	20658194	400
2L	20658253	20658814	884
2L	20658566	20659076	355
2L	20659901	20660423	110
2L	20662476	20663991	750
2L	20674997	20675411	101
2L	20676176	20677595	98749
2L	20677525	20677819	103
2L	20677653	20678622	632
2L	20678055	20678754	228
2L	20679144	20681541	413
2L	20682407	20683322	5008
2L	20686813	20687083	388
2L	20687245	20688229	4529
2L	20687843	20688320	116
2L	20725010	20725940	2534
2L	20725467	20726337	101
2L	20725725	20726346	240
2L	20727625	20728573	2478
2L	20728353	20729070	8614
2L	20729041	20729419	1179
2L	20729468	20729669	124
2L	20729826	20730462	710
2L	20731003	20732761	648
2L	20732789	20733152	370
2L	20735844	20736357	284
2L	20736397	20737501	742
2L	20736493	20737123	106
2L	20737512	20738496	515
2L	20738273	20738888	289
2L	20751005	20752118	3848
2L	20751513	20752281	2564
2L	20752612	20753536	214
2L	20753120	20754371	8234
2L	20754998	20755946	2777
2L	20755905	20757792	7895
2L	20756511	20756859	119
2L	20760514	20760886	196
2L	20763451	20764699	873
2L	20764954	20766397	2769
2L	20766102	20766561	591
2L	20781723	20782209	13128
2L	20787799	20788114	107
2L	20789241	20790501	2112
2L	20790361	20790853	799
2L	20791116	20791716	2371
2L	20813158	20813698	140
2L	20814577	20814919	248
2L	20815415	20816186	165
2L	20816555	20816729	119
2L	20816743	20816977	155
2L	20817008	20817284	107
2L	20818034	20818235	148
2L	20818092	20818533	162
2L	20820157	20820385	108
2L	20820365	20820569	141
2L	20820562	20820970	142
2L	20825519	20826089	2187
2L	20825549	20826068	155
2L	20826478	20827117	5496
2L	20826989	20827241	1860
2L	20827487	20827613	413
2L	20829640	20830681	4699
2L	20830613	20830877	2622
2L	20830812	20830977	263
2L	20831379	20832642	2766
2L	20831654	20832353	5154
2L	20832613	20832781	255
2L	20832867	20833470	426
2L	20833640	20834597	271
2L	20834476	20834944	19558
2L	20834876	20835662	20607
2L	20836593	20837097	2219
2L	20837038	20837923	3871
2L	20849401	20850214	157
2L	20857130	20857817	100
2L	20857154	20857925	175
2L	20859706	20859925	100
2L	20860591	20860888	101
2L	20865372	20865585	113
2L	20868320	20868575	107
2L	20870538	20870832	131
2L	20873752	20874475	696
2L	20877148	20877688	1027
2L	20881922	20882282	193
2L	20882226	20882484	140
2L	20919685	20920207	197
2L	20920281	20921250	348
2L	20921266	20922109	408
2L	20925102	20925177	102
2L	20925266	20925902	464
2L	20926400	20926973	2726
2L	20926918	20927134	505
2L	20927103	20927547	271
2L	20929590	20930238	59980
2L	20929693	20931544	37959
2L	20931350	20933213	80363
2L	20933401	20933704	616
2L	21053269	21053659	141
2L	21054960	21055746	654
2L	21056057	21057188	8939
2L	21059537	21060113	916
2L	21059583	21060063	3277
2L	21062249	21062630	357
2L	21080197	21080707	118
2L	21081136	21081790	1768
2L	21081819	21082389	513
2L	21082132	21082561	261
2L	21082796	21083552	1606
2L	21083541	21084306	312
2L	21084711	21085752	2280
2L	21086906	21087080	503
2L	21086994	21087747	989
2L	21087919	21088318	390
2L	21088379	21088544	106
2L	21088506	21088770	374
2L	21089528	21090860	2726
2L	21099007	21100714	4457
2L	21100873	21102322	10300
2L	21102661	21103924	524
2L	21116077	21116485	163
2L	21117837	21118173	672
2L	21119728	21119992	1333
2L	21120036	21120183	139
2L	21120266	21120545	364
2L	21120462	21120846	702
2L	21120670	21121114	1039
2L	21121086	21121248	270
2L	21127807	21128098	134
2L	21128630	21128981	117
2L	21134689	21135055	396
2L	21137456	21137756	13251
2L	21137644	21138061	7412
2L	21138703	21139627	10079
2L	21139664	21141071	4024
2L	21141345	21141858	2361
2L	21143420	21145007	17648
2L	21145305	21148137	201
2L	21154482	21154827	117
2L	21155080	21155374	176
2L	21155562	21155757	842
2L	21156971	21157448	192
2L	21157523	21158507	16506
2L	21159215	21160562	1935
2L	21161097	21162231	1244
2L	21162214	21162994	147
2L	21163877	21163952	114
2L	21164075	21164768	246
2L	21164686	21165835	522
2L	21166106	21166559	536
2L	21166682	21168236	1404
2L	21170176	21172411	993
2L	21170997	21171594	124
2L	21172451	21172643	102
2L	21173264	21173849	713
2L	21174682	21175225	379
2L	21175172	21175661	367
2L	21175705	21175972	534
2L	21176006	21176672	553
2L	21176581	21177049	1462
2L	21177195	21177540	2949
2L	21179929	21182419	535
2L	21183194	21184370	72392
2L	21183780	21186252	34414
2L	21184420	21185023	113
2L	21188124	21188961	257
2L	21199365	21200043	7447
2L	21201704	21202295	7346
2L	21207165	21207726	527
2L	21207715	21208111	314
2L	21208940	21209390	1697
2L	21209566	21210577	2848
2L	21210590	21211259	796
2L	21213203	21213761	226
2L	21213486	21214680	19204
2L	21216311	21218495	47114
2L	21221585	21221891	297
2L	21222429	21222990	511
2L	21223516	21224185	168
2L	21224245	21226078	134
2L	21226618	21226876	6122
2L	21227191	21227668	159
2L	21228434	21229469	252
2L	21230821	21231106	106
2L	21232638	21233373	118
2L	21232657	21233446	782
2L	21253811	21255098	4618
2L	21255673	21255865	221
2L	21255846	21256062	264
2L	21256931	21257324	559
2L	21261384	21262104	434
2L	21261967	21262258	313
2L	21273596	21273773	136
2L	21273793	21274258	335
2L	21277195	21278455	173
2L	21281124	21281358	123
2L	21286298	21286619	220
2L	21287168	21287918	3248
2L	21287996	21288371	102
2L	21288917	21289853	233
2L	21290737	21291613	127
2L	21297432	21297684	164
2L	21297605	21297821	208
2L	21301379	21301628	114
2L	21308149	21308677	154
2L	21318437	21319106	763
2L	21339601	21340159	2986
2L	21356056	21356803	2287
2L	21361379	21361544	288
2L	21361492	21362110	10246
2L	21362075	21362159	213
2L	21363480	21367191	217
2L	21368660	21369764	115
2L	21374035	21376207	6390
2L	21375732	21376209	118
2L	21376557	21377292	6054
2L	21376563	21377319	356
2L	21382198	21382429	182
2L	21384454	21384598	215
2L	21385184	21385397	116
2L	21388436	21388736	342
2L	21388866	21389082	228
2L	21390048	21390153	141
2L	21417097	21417583	938
2L	21418247	21418661	719
2L	21419528	21419918	131
2L	21419579	21419837	618
2L	21420165	21420594	1083
2L	21421996	21422485	980
2L	21423122	21423563	722
2L	21423834	21424161	1017
2L	21424590	21424980	131
2L	21424641	21424899	618
2L	21425229	21425658	1083
2L	21427045	21427546	981
2L	21428162	21428624	722
2L	21429652	21430057	129
2L	21429682	21429961	618
2L	21430291	21430720	1083
2L	21432110	21432593	955
2L	21433209	21433671	722
2L	21433942	21434269	1017
2L	21434700	21435090	130
2L	21434730	21435009	618
2L	21435335	21435764	1083
2L	21437155	21437641	985
2L	21438257	21438719	722
2L	21439586	21439976	131
2L	21439637	21439895	618
2L	21440223	21440652	1083
2L	21451193	21451682	980
2L	21452346	21452760	719
2L	21453031	21453358	1017
2L	21453787	21454177	131
2L	21453838	21454096	618
2L	21454424	21454853	1083
2L	21456257	21456743	980
2L	21457359	21457821	722
2L	21458092	21458419	1017
2L	21458850	21459231	130
2L	21458880	21459159	618
2L	21459483	21459912	1083
2L	21461317	21461803	985
2L	21462419	21462881	722
2L	21463152	21463479	1017
2L	21463910	21464291	130
2L	21463940	21464219	618
2L	21464543	21464972	1083
2L	21466360	21466846	985
2L	21467462	21467924	722
2L	21468195	21468522	1017
2L	21468953	21469334	130
2L	21468983	21469262	618
2L	21469586	21470015	1083
2L	21471403	21471889	985
2L	21472505	21472967	722
2L	21473238	21473565	1017
2L	21473996	21474377	130
2L	21474026	21474305	618
2L	21474629	21475058	1083
2L	21476446	21476932	985
2L	21477548	21478010	722
2L	21478281	21478608	1017
2L	21479039	21479420	130
2L	21479069	21479348	618
2L	21479672	21480101	1083
2L	21481489	21481975	985
2L	21482591	21483053	722
2L	21483324	21483651	1017
2L	21484082	21484472	130
2L	21484112	21484391	618
2L	21484717	21485146	1083
2L	21486637	21487126	878
2L	21487742	21488204	722
2L	21488475	21488802	1017
2L	21489231	21489621	131
2L	21489282	21489540	618
2L	21489866	21490295	1083
2L	21491682	21492171	980
2L	21492787	21493249	722
2L	21493520	21493847	1017
2L	21494276	21494666	131
2L	21494327	21494585	618
2L	21494911	21495340	1083
2L	21496727	21497216	980
2L	21497832	21498294	722
2L	21498565	21498892	1017
2L	21499321	21499711	130
2L	21499372	21499630	618
2L	21499956	21500385	1083
2L	21501774	21502263	980
2L	21502885	21503347	722
2L	21503618	21503945	1017
2L	21504380	21504761	123
2L	21504404	21504683	608
2L	21505009	21505438	1083
2L	21506825	21507314	980
2L	21507930	21508392	722
2L	21508663	21508990	1017
[truncated: 31,268 more rows]

## Sheet: False Positives (2017)
Chromosome	Start	End	Peak-height
2L	79203	79731	108
2L	146309	146711	125
2L	223083	223467	106
2L	246924	247116	142
2L	441572	442319	107
2L	454731	454932	457
2L	515666	515885	103
2L	610441	610780	185
2L	708089	708644	100
2L	790242	790512	103
2L	857136	857763	120
2L	858005	858356	100
2L	918134	918482	109
2L	954678	955119	105
2L	990261	990639	319
2L	1039368	1039998	115
2L	1040371	1040818	101
2L	1076126	1076876	132
2L	1187232	1187799	134
2L	1252155	1252548	118
2L	1312156	1312807	107
2L	1349116	1349233	220
2L	1371570	1372353	114
2L	1411401	1411818	102
2L	1546605	1547064	107
2L	1883643	1884057	228
2L	1914585	1915230	116
2L	2060129	2060513	105
2L	2068905	2069490	136
2L	2257761	2257980	119
2L	2281454	2281913	115
2L	2380513	2380747	170
2L	2425038	2425290	155
2L	2489763	2490225	121
2L	2503746	2504022	151
2L	2519953	2520091	118
2L	2550285	2550507	105
2L	2624423	2624957	107
2L	2630867	2631092	140
2L	2719582	2720002	231
2L	2904963	2905173	100
2L	2911882	2912050	102
2L	2945899	2946109	141
2L	3155179	3155557	123
2L	3162461	3163145	577
2L	3171416	3171623	265
2L	3171519	3172371	221154
2L	3171687	3172218	110
2L	3172072	3172726	873
2L	3267682	3268006	274
2L	3350347	3350716	115
2L	3392913	3393282	114
2L	3413120	3413465	3607
2L	3485263	3485656	154
2L	3504834	3505317	105
2L	3554241	3554598	107
2L	3557857	3558232	113
2L	3558442	3558904	101
2L	3576617	3577022	106
2L	3584584	3585001	104
2L	3610904	3611405	101
2L	3613011	3614049	104
2L	3665812	3666265	124
2L	3694108	3694372	7311
2L	3785777	3786248	5855
2L	3880960	3881374	110
2L	3882098	3882566	116
2L	4044983	4045646	107
2L	4065437	4065938	103
2L	4085549	4086053	105
2L	4101451	4102006	106
2L	4128952	4129357	115
2L	4233021	4233477	106
2L	4262407	4262815	131
2L	4285687	4286212	197
2L	4297918	4298368	109
2L	4475531	4475999	113
2L	4624303	4624675	108
2L	4771196	4771337	151
2L	4852693	4852978	104
2L	4891391	4891697	100
2L	4923419	4923914	116
2L	4995494	4996130	120
2L	5279008	5279389	112
2L	5379960	5380761	136
2L	5379962	5380994	225
2L	5391886	5392558	104
2L	5448425	5448788	105
2L	5492624	5493008	119
2L	5663641	5664097	103
2L	5681867	5682206	188
2L	5752059	5752332	105
2L	5752546	5752867	332
2L	5754092	5754581	102
2L	5942121	5942349	201
2L	5967964	5968339	109
2L	5998508	5999093	113
2L	6167711	6168131	101
2L	6549574	6550234	185
2L	6554073	6554658	103
2L	6564730	6565060	118
2L	6567559	6567877	126
2L	6594658	6595126	101
2L	6602391	6602718	105
2L	6645267	6645807	120
2L	6648694	6649276	119
2L	6755894	6756068	100
2L	6817279	6817831	100
2L	6922919	6923606	1183
2L	6923203	6923467	275
2L	7019779	7020187	107
2L	7029115	7029886	1894
2L	7087217	7087571	110
2L	7163632	7164139	115
2L	7168419	7168614	164
2L	7174255	7174651	105
2L	7270784	7271216	114
2L	7320776	7321196	119
2L	7330556	7330895	111
2L	7399366	7399966	311
2L	7402671	7403016	102
2L	7592911	7593580	110
2L	7667433	7667808	105
2L	7833402	7833852	102
2L	7839877	7840393	160
2L	7844354	7844714	100
2L	7915047	7915449	115
2L	7918988	7919186	103
2L	7994393	7994567	147
2L	8337104	8337524	104
2L	8345027	8345513	131
2L	8556565	8557126	109
2L	8627972	8628464	105
2L	8811269	8811824	109
2L	8845316	8845493	124
2L	8852967	8853726	103
2L	9230706	9230964	105
2L	9286585	9287026	104
2L	9308306	9308759	108
2L	9342385	9342766	116
2L	9355479	9355683	115
2L	9452555	9452720	138
2L	9456376	9456568	101
2L	9566790	9567168	102
2L	9617787	9618090	109
2L	9799784	9799967	429
2L	9827449	9827623	184
2L	9848610	9848850	110
2L	9851488	9851788	185
2L	9946179	9946374	110
2L	10053082	10053307	119
2L	10187545	10187923	104
2L	10603488	10604076	127
2L	10638787	10639405	106
2L	10751049	10751463	102
2L	10873951	10874368	117
2L	10874051	10874495	107
2L	10911585	10911939	103
2L	10943942	10944239	105
2L	11254152	11254353	202
2L	11306386	11306815	115
2L	11308661	11308994	123
2L	11572805	11573288	106
2L	11706190	11706478	116
2L	11725806	11726097	106
2L	11767045	11767315	119
2L	11787565	11788195	109
2L	11882346	11882655	102
2L	11928472	11928877	109
2L	11943634	11944111	222
2L	12012091	12012565	115
2L	12309811	12310183	107
2L	12410644	12411001	109
2L	12417176	12417323	110
2L	12453676	12454588	524
2L	12454568	12454943	234
2L	12460905	12461397	106
2L	12544373	12544778	110
2L	12576056	12576224	183
2L	12675301	12675694	113
2L	12719275	12719581	110
2L	12848553	12849213	108
2L	12955043	12955346	129
2L	13076621	13076915	103
2L	13442651	13443074	108
2L	13697988	13698534	118
2L	13746195	13746564	109
2L	13793466	13793907	113
2L	13866169	13866562	107
2L	13868967	13869174	192
2L	13939485	13939848	103
2L	13948588	13948969	107
2L	13973830	13974067	321
2L	13998429	13998882	107
2L	14145483	14146056	111
2L	14157431	14157479	115
2L	14169976	14170441	111
2L	14181667	14182270	120
2L	14211289	14211880	114
2L	14235707	14235821	111
2L	14253071	14253458	112
2L	14285163	14285523	100
2L	14448598	14448997	114
2L	14454542	14454962	226
2L	14475139	14475388	109
2L	14534295	14534487	130
2L	14590556	14591153	114
2L	14599501	14599819	107
2L	14621286	14621739	107
2L	14666142	14666313	109
2L	14707214	14707469	290
2L	14782039	14782573	10697
2L	14782472	14783180	5249
2L	14830493	14830724	151
2L	14872466	14872805	103
2L	14889764	14889890	129
2L	14967062	14967404	124
2L	14999567	15000146	141
2L	15061009	15061228	205
2L	15134746	15134929	127
2L	15145457	15145778	104
2L	15187228	15187480	627
2L	15230532	15230898	101
2L	15345896	15346334	120
2L	15405761	15406184	116
2L	15511754	15512111	104
2L	15512805	15513264	109
2L	15735565	15735868	102
2L	15742930	15743437	138
2L	15745558	15745885	104
2L	15836644	15837121	9849
2L	15836924	15837314	4042
2L	15874938	15875484	161
2L	15887873	15888581	4067
2L	15987866	15988220	120
2L	16032784	16033021	138
2L	16210468	16210834	105
2L	16221490	16221856	119
2L	16371757	16372078	108
2L	16375175	16375523	100
2L	16632395	16632473	123
2L	16640699	16640930	128
2L	16648860	16649079	108
2L	16699963	16700713	234362
2L	16700984	16702520	185465
2L	16701009	16701291	1403
2L	16701678	16702086	108019
2L	16702506	16702890	368
2L	16702853	16703111	283
2L	16728080	16728779	161985
2L	16728432	16729224	17965
2L	16729037	16729505	267
2L	16806989	16807370	106
2L	16866752	16867040	105
2L	16876387	16876702	103
2L	16945633	16945834	127
2L	17016009	17016468	107
2L	17064231	17064636	100
2L	17139053	17139272	158
2L	17234591	17235059	101
2L	17313850	17314207	111
2L	17326017	17326518	102
2L	17384462	17384639	198
2L	17534209	17534602	127
2L	17582181	17582787	104
2L	17725701	17726178	124
2L	17730187	17730673	102
2L	17847483	17847834	105
2L	17874112	17874499	101
2L	17926073	17926574	108
2L	18036458	18037067	180
2L	18050051	18050405	101
2L	18098697	18099069	203
2L	18162940	18163081	117
2L	18230321	18230570	100
2L	18233431	18233776	273
2L	18336394	18336775	117
2L	18345999	18346461	123
2L	18381757	18382108	106
2L	18401346	18401952	111
2L	18416817	18417231	108
2L	18517184	18517499	113
2L	18736998	18737328	117
2L	18807656	18808265	101
2L	18891650	18891872	552
2L	18986958	18987384	112
2L	19011361	19011988	108
2L	19023733	19024300	105
2L	19030520	19030859	100
2L	19247633	19248143	104
2L	19283103	19283703	112
2L	19293402	19293717	100
2L	19371560	19371737	136
2L	19386309	19386723	102
2L	19462332	19462797	108
2L	19557129	19557525	102
2L	19557377	19557857	143
2L	19740821	19741091	274
2L	19741173	19742127	1351
2L	19742080	19742428	271
2L	19830559	19831294	121
2L	19830825	19831221	129
2L	19879405	19879684	105
2L	19893053	19893527	119
2L	19921198	19921708	102
2L	19976947	19977169	263
2L	20155320	20155629	743
2L	20156924	20157233	743
2L	20158528	20158837	743
2L	20169182	20169347	100
2L	20251559	20251967	112
2L	20290959	20291304	113
2L	20399217	20399463	119
2L	20533271	20533577	100
2L	20548079	20548520	110
2L	20565326	20565755	119
2L	20567739	20568012	110
2L	20863429	20863789	878
2L	20901291	20901504	143
2L	20923904	20924402	175
2L	21003901	21004579	102
2L	21015224	21015542	106
2L	21152114	21152345	111
2L	21152473	21152680	112
2L	21152612	21153320	323
2L	21263407	21263698	102
2L	21282814	21283183	6548
2L	21283175	21283718	3186
2L	21283303	21283777	122
2L	21283581	21284298	1136
2L	21284030	21284312	170
2L	21372667	21373090	400
2L	21373542	21373716	213
2L	21379633	21379747	228
2L	21386865	21387345	167
2L	21396703	21397174	195
2L	21399885	21400320	3237
2L	21400112	21400529	1192
2L	21400452	21400557	110
2L	21404226	21404568	1039
2L	21405008	21405350	1038
2L	21405674	21405968	605
2L	21418871	21419099	578
2L	21428828	21429221	713
2L	21428895	21429084	503
2L	21438929	21439157	580
2L	21539081	21539447	118
2L	21539132	21539390	618
2L	21543005	21543494	986
2L	21559346	21559595	2045
2L	21559570	21559672	422
2L	21577211	21577583	1732
2L	21580561	21580783	125
2L	21584060	21584288	173
2L	21584468	21584795	1498
2L	21585079	21586033	5726
2L	21585098	21585335	393
2L	21585777	21585984	177
2L	21589790	21590645	5202
2L	21607831	21608299	670
2L	21625496	21625799	111
2L	21625651	21625984	332
2L	21791798	21792392	178
2L	21794058	21794154	231
2L	21796640	21797054	109
2L	21801446	21801872	118
2L	21815876	21816329	103
2L	21832662	21832884	120
2L	21839992	21840376	168
2L	21840501	21840948	100
2L	21864412	21864895	100
2L	21877074	21877368	114
2L	21883384	21883798	104
2L	21970465	21971263	111
2L	22035255	22035477	107
2L	22049649	22049796	175
2L	22049939	22050167	204
2L	22066517	22067165	422
2L	22077187	22077490	128
2L	22131023	22131125	177
2L	22135790	22136018	343
2L	22174246	22174342	397
2L	22181173	22181458	841
2L	22197104	22197485	109
2L	22197423	22197747	1710
2L	22198480	22198714	111
2L	22199056	22199632	129
2L	22200629	22200854	500
2L	22210757	22210937	117
2L	22225297	22225558	1151
2L	22226195	22226669	259
2L	22227320	22227677	1470
2L	22227577	22228003	3799
2L	22227855	22228041	845
2L	22227932	22228292	3758
2L	22228222	22228642	252
2L	22234816	22236271	12415
2L	22235894	22236032	997
2L	22236435	22236711	268
2L	22236883	22237207	286
2L	22237442	22237796	234
2L	22238534	22238714	1045
2L	22243689	22244166	6711
2L	22244180	22244570	4074
2L	22254219	22254459	442
2L	22266053	22266824	185
2L	22266826	22267342	166
2L	22267775	22268294	1676
2L	22273052	22274096	3279
2L	22273359	22273701	110
2L	22278651	22278861	1685
2L	22278662	22279139	6930
2L	22279437	22279917	124
2L	22305364	22305613	231
2L	22306496	22306832	102
2L	22320364	22320634	268
2L	22320605	22321109	2758
2L	22322510	22322681	115
2L	22328814	22329132	184
2L	22340633	22341272	131
2L	22340676	22341111	219
2L	22348463	22348814	398
2L	22350060	22350177	126
2L	22350368	22350863	918
2L	22396005	22396278	167
2L	22510539	22511229	4865
2L	22511437	22511755	297
2L	22512791	22513388	1221
2L	22513383	22514430	3954
2L	22525542	22526226	164
2L	22569020	22569317	273
2L	22569501	22569684	136
2L	22592442	22593003	1970
2L	22632325	22632595	526
2L	22632540	22632747	709
2L	22641902	22642265	708
2L	22671694	22672144	100
2L	22671930	22672323	252
2L	22672596	22672839	460
2L	22684569	22684827	110
2L	22693342	22693690	1159
2L	22693518	22693872	2223
2L	22693822	22694101	2386
2L	22694146	22694998	705
2L	22694948	22695386	226
2L	22695480	22695957	190
2L	22724597	22724984	6320
2L	22725021	22725636	135
2L	22725475	22726417	10118
2L	22726142	22726361	385
2L	22726227	22726695	7367
2L	22726660	22727332	477
2L	22727024	22727795	497
2L	22727457	22727574	187
2L	22737806	22738343	3380
2L	22738150	22738621	6082
2L	22738464	22739046	7700
2L	22738787	22739150	300
2L	22749269	22749635	312
2L	22749571	22749877	505
2L	22749756	22750263	3540
2L	22775530	22775620	763
2L	22786292	22786427	427
2L	22786687	22787194	1863
2L	22787057	22787294	718
2L	22790111	22790909	1212
2L	22790365	22790608	1231
2L	22792480	22792999	1137
2L	22792638	22792965	319
2L	22799386	22799719	2914
2L	22799733	22800378	1593
2L	22800806	22801121	149
2L	22815523	22815703	100
2L	22817017	22817128	144
2L	22829436	22829715	142
2L	22830070	22830268	447
2L	22830281	22830755	140
2L	22855171	22855642	139
2L	22855655	22855853	447
2L	22856208	22856487	141
2L	22859434	22860028	1421
2L	22859951	22860449	929
2L	22866141	22866699	138
2L	22874226	22874808	130
2L	22880678	22881149	141
2L	22881165	22881363	447
2L	22881718	22881997	142
2L	22890190	22891006	222
2L	22891984	22893154	248
2L	22911375	22911675	237
2L	22923672	22923822	421
2L	22923871	22924042	681
2L	22945368	22946184	222
2L	22947162	22948116	241
2L	22949299	22949647	150
2L	22949698	22949842	271
2L	22949840	22950284	1108
2L	22950294	22950498	950
2L	22983218	22983356	539
2L	22984870	22985254	1738
2L	22985165	22985912	712
2L	23002191	23002455	101
2L	23019365	23019611	100
2L	23023367	23023598	105
2L	23031752	23031893	200
2L	23041055	23041184	168
2L	23056187	23056478	500
2L	23056429	23057041	3244
2L	23066029	23066185	288
2L	23170591	23170834	330
2L	23170784	23170916	110
2L	23215681	23216260	145
2L	23246535	23246820	513
2L	23246605	23246974	167
2L	23247613	23248267	255
2L	23262340	23262625	513
2L	23262410	23262779	167
2L	23263418	23264072	255
2L	23277610	23277895	513
2L	23277680	23278049	167
2L	23278688	23279342	255
2L	23296601	23297255	329
2L	23297166	23297658	8602
2L	23318706	23318796	1684
2L	23320066	23320273	800
2L	23323947	23324220	310
2L	23336222	23336744	104
2L	23352199	23352616	230
2L	23371330	23371705	207
2L	23371482	23371926	103
2L	23374229	23374559	1366
2L	23389440	23389860	178
2L	23395317	23395581	580
2L	23401473	23401695	1549
2L	23415880	23416162	323
2R	75766	75970	4049
2R	99641	100004	5765
2R	99915	100239	1749
2R	166065	166785	833
2R	166360	166588	1130
2R	166751	167192	1147
2R	166981	167218	854
2R	348381	348513	418
2R	353800	355426	264
2R	387281	387428	121
2R	387569	388070	662
2R	445198	446824	264
2R	489543	489780	135
2R	489941	490259	2638
2R	490026	490311	450
2R	490716	490929	118
2R	491521	491791	300
2R	502629	503235	996
2R	508883	509066	123
2R	509254	509548	185
2R	548096	548564	213
2R	548143	548668	237
2R	612122	612467	137
2R	613433	614030	117
2R	615078	615498	150
2R	615547	615853	1648
2R	615695	616373	2950
2R	616363	616693	138
2R	640163	640709	115
2R	641121	641409	110
2R	657869	658136	169
2R	658623	659268	7843
2R	659048	660605	13020
2R	672984	673113	202
2R	739310	739703	194
2R	739774	741805	14234
2R	744894	745350	192
2R	745421	746774	13794
2R	746451	747279	13640
2R	749032	749188	255
2R	759962	761132	248
2R	762248	762926	222
2R	771119	771398	142
2R	771753	771951	447
2R	771967	772438	141
2R	778307	778889	130
2R	786415	786973	138
2R	792643	793141	928
2R	793064	793658	1421
2R	796605	796884	141
2R	797239	797437	447
2R	797450	797921	139
2R	803297	803663	247
2R	803706	803874	184
2R	822336	822810	140
2R	822823	823021	447
2R	823376	823655	142
2R	835962	836073	144
2R	837387	837567	100
2R	851969	852284	149
2R	853120	853279	134
2R	853371	853704	2914
2R	860092	860611	1137
2R	860126	860453	319
2R	862182	862980	1212
2R	862483	862726	1231
2R	865797	866034	718
2R	865897	866404	1863
2R	866676	866796	299
2R	910637	911030	1087
2R	912046	912298	1198
2R	913735	913930	545
2R	913832	914048	805
2R	914096	914471	285
2R	915489	915687	103
2R	933152	933362	264
2R	933511	933847	1125
2R	933717	933924	231
2R	933881	934031	1617
2R	937696	937891	211
2R	952719	952779	281
2R	964621	965464	316
2R	965375	965981	342
2R	976319	976526	4492
2R	1028144	1028420	127
2R	1053400	1053565	226
2R	1059858	1060032	257
2R	1069817	1070063	2684
2R	1073377	1073704	802
2R	1087183	1087330	259
2R	1116888	1117260	1030
2R	1206331	1206466	119
2R	1207799	1208282	35194
2R	1208175	1208502	6880
2R	1212096	1212579	35512
2R	1212472	1212769	7364
2R	1230464	1230806	968
2R	1317202	1317757	683
2R	1317647	1318283	634
2R	1318117	1318489	750
2R	1318371	1318695	1334
2R	1318711	1319074	115
2R	1318746	1319481	3126
2R	1319326	1319692	935
2R	1323699	1324035	306
2R	1327587	1328103	1320
2R	1328026	1328158	203
2R	1337451	1338285	8801
2R	1338269	1338644	2201
2R	1339236	1339551	2591
2R	1339947	1340364	279
2R	1340359	1340635	634
2R	1340573	1340954	207
2R	1340964	1341411	138
2R	1346761	1347013	834
2R	1347047	1347494	402
2R	1365437	1366007	15659
2R	1365958	1366441	297
2R	1370280	1370466	137
2R	1376912	1377338	2033
2R	1433155	1433575	1697
2R	1433767	1434088	218
2R	1434264	1434555	1228
2R	1435095	1435275	1099
2R	1435202	1435730	518
2R	1435651	1436122	418
2R	1445663	1445795	205
2R	1445809	1446235	1158
2R	1447154	1448009	196
2R	1449705	1450497	128
2R	1450814	1451498	197
2R	1459564	1459633	136
2R	1461759	1462017	115
2R	1462256	1462646	1226
2R	1462792	1463245	1010
2R	1513886	1514096	411
2R	1513893	1514112	113
2R	1530054	1530300	1803
2R	1530212	1530542	1050
2R	1530448	1530799	1653
2R	1532926	1533100	312
2R	1599896	1600181	176
2R	1600601	1600952	640
2R	1618172	1618574	4275
2R	1618443	1618641	594
2R	1637938	1638292	362
2R	1655212	1655536	457
2R	1655480	1655888	205
2R	1655553	1655808	1806
2R	1656856	1657039	482
2R	1656879	1657353	1356
2R	1657358	1657484	563
2R	1657558	1658728	2917
2R	1657743	1658304	269
2R	1658454	1658619	386
2R	1685192	1685561	1744
2R	1686566	1686962	145
2R	1686948	1687440	125
2R	1707516	1707897	578
2R	1731631	1731796	129
2R	1757698	1758022	119
2R	1773655	1773862	199
2R	1774038	1774419	120
2R	1806894	1807224	132
2R	1822982	1823912	321
2R	1823240	1823783	100
2R	1840303	1840426	800
2R	1847009	1847132	803
2R	1859902	1860337	213
2R	1873394	1873487	195
2R	1880514	1880892	198
2R	1881129	1881348	291
2R	1892526	1892670	684
2R	1893660	1894176	194
2R	1896125	1896692	2612
2R	1896695	1897154	108
2R	1902642	1903029	173
2R	1904951	1905320	106
2R	1905324	1905831	196
2R	1906184	1906751	2377
2R	1916503	1917175	231
2R	1920192	1920447	183
2R	1927084	1927327	1474
2R	1927787	1928162	2638
2R	1928026	1928467	1694
2R	1931685	1931802	749
2R	1956532	1956931	1742
2R	1986136	1986397	314
2R	1987849	1988044	112
2R	1987883	1988219	112
2R	2001663	2003376	6623
2R	2004105	2004369	436
2R	2004576	2004927	243
2R	2005089	2005551	1837
2R	2009039	2009309	1742
2R	2018669	2019725	203
2R	2019010	2019478	102
2R	2034217	2034955	5126
2R	2034870	2035335	963
2R	2042140	2042533	175
2R	2046005	2046218	155
2R	2047774	2048596	149
2R	2118395	2118596	174
2R	2124081	2124282	589
2R	2176442	2176802	311
2R	2178084	2178207	155
2R	2242790	2242961	774
2R	2244097	2244568	145
2R	2245261	2245507	119
2R	2251040	2251841	171
2R	2251336	2251669	102
2R	2253263	2253602	134
2R	2253789	2254329	3282
2R	2254417	2255653	294
2R	2283995	2284676	102
2R	2286406	2286511	106
2R	2286493	2286955	161
2R	2289537	2290347	181
2R	2291804	2292158	136
2R	2292584	2292929	100
2R	2292935	2294189	285
2R	2296762	2297575	194
2R	2300140	2301415	292
2R	2314965	2315289	281
2R	2317738	2317894	147
2R	2317796	2317946	2104
2R	2318076	2318283	203
2R	2374632	2375073	406
2R	2509418	2509694	229
2R	2516252	2516771	2595
2R	2516677	2516929	788
2R	2557190	2557439	422
2R	2595869	2596211	289
2R	2602337	2602625	247
2R	2643725	2644250	117
2R	2743340	2743604	132
2R	2745628	2746015	2299
2R	2753239	2753797	2002
2R	2807129	2807696	392
2R	2807652	2808819	1954
2R	2815544	2815661	107
2R	2815585	2815711	3818
2R	2815608	2816523	4056
2R	2833399	2833951	4130
2R	2839712	2839976	176
2R	2840140	2840857	6926
2R	2840798	2841365	392
2R	2844543	2844759	112
2R	2865786	2866218	140
2R	2867550	2867712	955
2R	2874745	2875168	126
2R	2875216	2875552	124
2R	2879920	2880169	2072
2R	2880414	2880927	109
2R	2881334	2881658	125
2R	2893088	2894291	282
2R	2894296	2895061	8832
2R	2894894	2895614	2472
2R	2897432	2897693	108
2R	2921358	2921550	118
2R	2921882	2922128	127
2R	2922179	2922833	4153
2R	2922564	2923734	7060
2R	2923120	2923546	1969
2R	2943312	2943690	162
2R	2944342	2944438	655
2R	2944391	2944970	5318
2R	2944956	2945196	109
2R	2946021	2946465	1778
2R	2946221	2946650	3759
2R	2950752	2951286	100
2R	2951164	2951788	1811
2R	2951654	2951864	273
2R	2972190	2972349	188
2R	2977276	2977582	2213
2R	2977922	2978501	4143
2R	2978552	2978798	127
2R	2996096	2996291	106
2R	2996124	2996463	131
2R	3030953	3031109	1551
2R	3031337	3031643	2041
2R	3031611	3031764	552
2R	3052186	3053038	11114
2R	3052962	3053079	106
2R	3059809	3060073	176
2R	3060050	3060950	7139
2R	3060897	3061440	377
2R	3090408	3091296	436
2R	3091583	3092033	238
2R	3091816	3092158	347
2R	3097233	3097467	194
2R	3104624	3104774	118
2R	3104803	3105148	1146
2R	3107858	3108107	129
2R	3118354	3118948	4127
2R	3118938	3119253	5030
2R	3129219	3129411	151
2R	3129996	3130140	1294
2R	3141935	3142079	217
2R	3144250	3144658	256
2R	3144419	3144914	2822
2R	3144808	3145129	270
2R	3144861	3145395	2633
2R	3145318	3145588	100
2R	3173249	3173546	961
2R	3173502	3173715	1024
2R	3174289	3174601	808
2R	3203413	3203761	136
2R	3205502	3205889	158
2R	3218232	3218472	378
2R	3222096	3222276	196
2R	3227079	3227259	196
2R	3239695	3239866	188
2R	3242371	3242545	195
2R	3246137	3246305	186
2R	3254913	3255084	188
2R	3259018	3259264	378
2R	3262833	3263070	388
2R	3271407	3271572	195
2R	3274627	3274822	276
2R	3278564	3278759	277
2R	3287611	3288193	931
2R	3290335	3291265	10354
2R	3291171	3291558	5036
2R	3291203	3291866	3244
2R	3291769	3292228	1273
2R	3292179	3292443	648
2R	3292418	3292808	148
2R	3334868	3335870	15012
2R	3335625	3336084	5644
2R	3375941	3376292	111
2R	3393440	3394778	3493
2R	3393703	3393943	445
2R	3398181	3398367	243
2R	3399915	3400149	267
2R	3403770	3403971	2431
2R	3403835	3404255	244
2R	3404148	3404475	7481
2R	3404479	3404830	110
2R	3407808	3408159	104
2R	3411138	3411489	104
2R	3416935	3417136	2682
2R	3417012	3417417	157
2R	3417313	3417634	6581
2R	3417644	3417995	110
2R	3423441	3423642	2684
2R	3423518	3423926	160
2R	3423819	3424146	7475
2R	3424150	3424501	110
2R	3429914	3430115	2434
2R	3429979	3430339	228
2R	3430266	3430611	7455
2R	3430615	3430957	110
2R	3436278	3436479	2686
2R	3436352	3436703	152
2R	3436630	3436975	7456
2R	3436979	3437330	110
2R	3442743	3442944	2434
2R	3442808	3443168	228
2R	3443095	3443440	7455
2R	3443444	3443786	110
2R	3449054	3449255	2434
2R	3449119	3449479	228
2R	3449406	3449751	7455
2R	3449752	3450097	105
2R	3452537	3452936	100
2R	3456251	3456524	188
2R	3468955	3470194	8375
2R	3469139	3469562	7362
2R	3480655	3480862	2252
2R	3485970	3486585	2292
2R	3486119	3486317	306
2R	3486454	3486769	1469
2R	3486660	3487050	2311
2R	3523603	3523888	380
2R	3523848	3524400	9458
2R	3524658	3524946	109
2R	3524935	3525325	142
2R	3525312	3525762	129
2R	3525718	3526066	127
2R	3550293	3550599	4004
2R	3550447	3550666	1370
2R	3550586	3550919	103
2R	3574045	3574531	718
2R	3582811	3583063	203
2R	3584028	3584250	544
2R	3584255	3584744	554
2R	3584719	3585403	1438
2R	3584786	3585614	1722
2R	3585351	3585843	2021
2R	3585688	3586378	3584
2R	3586124	3586292	707
2R	3586476	3586851	677
2R	3589997	3590303	654
2R	3595583	3595904	168
2R	3595911	3596259	355
2R	3596219	3597263	5421
2R	3602086	3602641	360
2R	3602597	3603296	6562
2R	3603264	3603549	231
2R	3628170	3628335	7681
2R	3635945	3636224	104
2R	3649200	3649653	3171
2R	3656385	3656634	2803
2R	3656591	3657104	10360
2R	3657189	3657762	790
2R	3678140	3678839	5908
2R	3678796	3679309	10373
2R	3679394	3679718	640
2R	3679528	3679966	711
2R	3681426	3681810	192
2R	3690601	3690778	226
2R	3690654	3691344	12609
2R	3691253	3691766	10372
2R	3691851	3692175	640
2R	3691985	3692474	698
2R	3693885	3694263	294
2R	3694166	3694484	1026
2R	3701978	3702335	7448
2R	3702156	3702819	3485
2R	3702930	3703833	6873
2R	3703676	3704411	9055
2R	3704424	3704847	500
2R	3759724	3760366	1553
2R	3759753	3759942	253
2R	3760690	3761068	1198
2R	3763744	3764017	103
2R	3763899	3764286	2313
2R	3764177	3764888	3010
2R	3764608	3765301	1411
2R	3764625	3764826	308
2R	3765110	3765512	1239
2R	3772550	3773093	2979
2R	3772813	3773461	1555
2R	3772836	3773037	308
2R	3773785	3774157	1220
2R	3782848	3783163	1100
2R	3783057	3783798	3010
2R	3783488	3784130	1382
2R	3783508	3783703	305
2R	3784322	3784673	1234
2R	3797757	3798132	1913
2R	3798002	3798605	3012
2R	3798433	3799075	1545
2R	3798459	3798651	255
2R	3811005	3811425	2023
2R	3811250	3812036	2298
2R	3811333	3811567	1596
2R	3811681	3812326	1512
2R	3811704	3811902	306
2R	3812856	3813366	102
2R	3818786	3819122	1675
2R	3819054	3819264	744
2R	3823474	3824026	162
2R	3827413	3828598	1691
2R	3828554	3829094	354
2R	3832926	3833469	871
2R	3833401	3833857	2029
2R	3833813	3834332	370
2R	3835868	3836288	1705
2R	3836480	3836801	241
2R	3836984	3837257	270
2R	3837989	3839213	6912
2R	3839154	3839559	330
2R	3840626	3841418	2572
2R	3841610	3841931	248
2R	3842114	3842387	283
2R	3843118	3844285	2405
2R	3845904	3846327	1685
2R	3846519	3846840	252
2R	3847026	3847296	277
2R	3848062	3849229	1895
2R	3849185	3849479	248
2R	3851152	3851569	1630
2R	3851761	3852082	234
2R	3852265	3852538	264
2R	3853279	3854485	1800
2R	3854438	3855131	316
2R	3856074	3856494	1710
2R	3856686	3857004	285
2R	3857185	3857458	279
2R	3858190	3859399	3429
2R	3859358	3860054	331
2R	3860625	3861402	2677
2R	3861594	3861912	284
2R	3862093	3862366	226
2R	3863098	3864316	1669
2R	3864272	3864815	346
2R	3866248	3866689	1897
2R	3866860	3867181	226
2R	3867361	3867574	135
2R	3867477	3867660	279
2R	3868392	3869610	1672
2R	3869566	3870109	347
2R	3898525	3898729	141
2R	3907671	3907776	123
2R	3914376	3914835	9414
2R	3914573	3915212	3350
2R	3915130	3915463	435
2R	3925844	3926243	147
2R	3927098	3927266	125
2R	3927141	3927738	1576
2R	3927436	3927655	115
2R	3927689	3927872	939
2R	3927847	3928150	2546
2R	3998729	3999095	341
2R	3999739	4000348	256
2R	4000302	4000641	122
2R	4001222	4001417	239
2R	4026774	4027131	271
2R	4027121	4027415	1273
2R	4043591	4043741	933
2R	4043634	4043841	146
2R	4044563	4044932	838
2R	4066942	4067080	929
2R	4066985	4067192	146
2R	4067427	4068207	3460
2R	4068116	4068548	779
2R	4072668	4072896	311
2R	4087003	4087141	929
2R	4087046	4087253	146
2R	4087488	4088268	3460
2R	4088177	4088609	779
2R	4158914	4159073	588
2R	4159140	4159314	107
2R	4167104	4167476	825
2R	4191860	4192118	109
2R	4192838	4193360	383
2R	4214254	4214512	566
2R	4214732	4214924	148
2R	4231689	4232106	151
2R	4241048	4241192	275
2R	4261913	4262018	143
2R	4262229	4262604	924
2R	4265146	4265575	678
2R	4286788	4286986	187
2R	4326338	4326623	255
2R	4330472	4330700	103
2R	4351893	4351938	103
2R	4362337	4363099	1694
2R	4375961	4376270	128
2R	4394178	4394457	237
2R	4426131	4426506	1788
2R	4426427	4426685	159
2R	4430276	4430579	2298
2R	4459171	4459291	129
2R	4471631	4471904	114
2R	4478465	4478768	980
2R	4478965	4479160	171
2R	4479399	4479609	811
2R	4482860	4483178	1348
2R	4488054	4488300	1216
2R	4488639	4488855	1328
2R	4490874	4491222	160
2R	4492278	4492569	1357
2R	4492749	4492995	1190
2R	4493334	4493550	1332
2R	4495565	4495913	163
2R	4497440	4497686	1216
2R	4498025	4498241	1328
2R	4501404	4501962	775
2R	4502269	4502443	110
2R	4502695	4502896	170
2R	4518658	4518991	6760
2R	4521218	4521524	329
2R	4545225	4545675	122
2R	4545955	4546189	1666
2R	4550523	4551003	8208
2R	4550558	4550906	1709
2R	4551434	4551818	2194
2R	4551793	4551967	533
2R	4576361	4576913	1163
2R	4576777	4577020	319
2R	4578475	4578682	1075
2R	4578636	4578945	421
2R	4579377	4579809	193
2R	4580479	4580770	125
2R	4580768	4580930	129
2R	4581284	4581584	213
2R	4585054	4585204	140
2R	4602694	4603339	396
2R	4606173	4606512	115
2R	4612456	4612606	108
2R	4612604	4612811	743
2R	4612686	4613409	8776
2R	4613614	4613854	234
2R	4613826	4614045	847
2R	4613930	4614290	177
2R	4617818	4618106	1465
2R	4621551	4621791	2107
2R	4621741	4622143	497
2R	4622193	4622421	639
2R	4622810	4622978	1019
2R	4622880	4623009	414
2R	4624110	4624695	3768
2R	4626907	4627300	313
2R	4627257	4627944	440
2R	4642682	4643039	157
2R	4642749	4643193	213
2R	4657037	4657430	112
2R	4664927	4665353	118
2R	4665946	4666066	129
2R	4679056	4679242	135
2R	4679121	4679346	1057
2R	4679189	4679480	170
2R	4680615	4680984	137
2R	4681787	4682474	286
2R	4685073	4685715	206
2R	4685702	4686428	190
2R	4687257	4687485	1165
2R	4702065	4702254	469
2R	4702247	4702925	915
2R	4703807	4703999	182
2R	4721413	4721560	171
2R	4723081	4723198	252
2R	4730333	4730666	179
2R	4730610	4730793	591
2R	4731514	4731943	170
2R	4732137	4732365	969
2R	4746591	4746723	195
2R	4746632	4746884	125
2R	4746838	4747279	118
2R	4781264	4782587	3597
2R	4816282	4816450	1383
2R	4816428	4816581	391
2R	4816559	4816820	1247
2R	4848896	4849103	139
2R	4849000	4849681	15553
2R	4849526	4850168	5234
2R	4850022	4850223	154
2R	4850334	4850934	2545
2R	4851099	4852548	4637
2R	4853844	4854168	2410
2R	4854095	4854791	3047
2R	4855268	4855463	251
2R	4877105	4877447	6814
2R	4877194	4877929	10611
2R	4877244	4878327	5826
2R	4878208	4878853	8480
2R	4898223	4898373	111
2R	4915887	4916034	245
2R	4932143	4932500	1868
2R	4932333	4932879	3423
2R	4938104	4938413	143
2R	4938562	4939675	6581
2R	4939733	4940315	257
2R	4940388	4940604	141
2R	4942206	4942380	272
2R	4942664	4942991	149
2R	4943733	4944468	179
2R	4955486	4956143	2038
2R	4955994	4956336	3664
2R	4956197	4956608	247
2R	4956498	4956924	278
2R	4972926	4973220	129
2R	4973736	4974447	463
2R	4974112	4974484	112
2R	5002132	5002309	1857
2R	5002274	5002643	457
2R	5002494	5002641	182
2R	5009462	5009939	128
2R	5018448	5018607	108
2R	5024145	5024415	1431
2R	5024231	5024555	120
2R	5029212	5029683	3357
2R	5029595	5029727	178
2R	5029678	5030011	1139
2R	5030253	5030553	285
2R	5030896	5031043	172
2R	5031370	5031706	168
2R	5037019	5037325	262
2R	5037997	5038363	121
2R	5058934	5059942	829
2R	5065488	5065863	1682
2R	5071585	5071777	669
2R	5072442	5072718	302
2R	5080845	5081163	1086
2R	5080880	5080979	205
2R	5081881	5082253	139
2R	5083141	5083465	850
2R	5083242	5083545	516
2R	5084092	5084533	265
2R	5087337	5087472	343
2R	5087900	5088143	1443
2R	5111207	5111630	161
2R	5129393	5129597	873
2R	5139419	5139980	905
2R	5155040	5155250	195
2R	5189712	5190033	281
2R	5189843	5189912	126
2R	5192561	5192786	215
2R	5204750	5205089	117
2R	5205079	5205328	3229
2R	5205311	5205467	148
2R	5205699	5205978	1768
2R	5209104	5209554	101
2R	5209599	5209845	174
2R	5223663	5224251	4682
2R	5237185	5237422	233
2R	5237629	5237983	101
2R	5237964	5238510	1532
2R	5252699	5252888	172
2R	5253061	5253352	1284
2R	5253417	5253558	168
2R	5253445	5253880	196
2R	5253736	5254288	1231
2R	5254419	5254632	696
2R	5255974	5256838	261
2R	5256336	5256684	336
2R	5256377	5257052	741
2R	5267391	5267769	3560
2R	5271798	5272218	1304
2R	5274983	5275157	798
2R	5299991	5300396	4487
2R	5303767	5304286	1136
2R	5305701	5306136	214
2R	5321272	5321743	205
2R	5321678	5322599	885
2R	5321998	5322328	562
2R	5355457	5355775	388
2R	5355773	5355872	197
2R	5373075	5373669	2816
2R	5373831	5374176	1181
2R	5396353	5396488	209
2R	5396483	5396648	609
2R	5396601	5396796	1253
2R	5396711	5396849	119
2R	5409001	5409469	3005
2R	5409207	5409492	155
2R	5410553	5410634	125
2R	5422963	5423110	107
2R	5427267	5427642	818
2R	5432000	5432201	151
2R	5452654	5453053	227
2R	5476084	5476357	835
2R	5513363	5513579	295
2R	5515026	5515476	2534
2R	5517372	5517774	506
2R	5539871	5540774	708
2R	5555750	5555957	154
2R	5569045	5569408	2282
2R	5571571	5571934	2293
2R	5574465	5574828	2282
2R	5579382	5579574	153
2R	5580877	5581264	1046
2R	5581115	5581325	772
2R	5607652	5608009	218
2R	5616634	5616856	236
2R	5621010	5622069	2730
2R	5621134	5621437	2624
2R	5637653	5637776	112
2R	5639778	5640093	149
2R	5673165	5673648	330
2R	5673413	5673626	395
2R	5675426	5675738	105
2R	5675670	5676240	4487
2R	5749254	5749665	109
2R	5756754	5757009	2011
2R	5817758	5818196	101
2R	5824259	5824610	114
2R	5881163	5881670	107
2R	6060663	6060960	107
2R	6179183	6179495	148
2R	6340608	6340791	484
2R	6420888	6421491	426
2R	6421451	6422771	9085
2R	6437210	6437780	4510
2R	6438116	6438512	554
2R	6447180	6447630	1913
2R	6447527	6448418	4937
2R	6486799	6487288	109
2R	6487354	6488071	1818
2R	6490936	6491275	1373
2R	6492651	6493131	842
2R	6493046	6493640	2441
2R	6493530	6493824	104
2R	6493780	6493951	572
2R	6539963	6540413	104
2R	6545263	6545602	100
2R	6564660	6565116	105
2R	6663938	6664193	102
2R	6890473	6890995	100
2R	6960194	6960569	105
2R	6983616	6983949	100
2R	6994840	6995257	101
2R	7039307	7039736	852
2R	7040090	7040216	374
2R	7112836	7113175	107
2R	7206978	7207407	119
2R	7257678	7258230	133
2R	7282273	7282612	100
2R	7295217	7295688	105
2R	7543324	7543948	192
2R	7733577	7733970	113
2R	7840145	7840442	108
2R	7855583	7856177	115
2R	7984184	7984571	105
2R	8051138	8051471	175
2R	8157260	8157893	10858
2R	8157747	8158011	880
2R	8183560	8183977	137
2R	8234911	8235202	114
2R	8243154	8243556	121
2R	8282050	8282464	109
2R	8288594	8289011	107
2R	8323227	8323746	109
2R	8333403	8333868	104
2R	8418973	8419321	166
2R	8419484	8419808	146
2R	8425905	8426256	106
2R	8432904	8433360	537
2R	8468785	8469253	101
2R	8477567	8478062	105
2R	8569300	8569864	5644
2R	8569748	8570201	10694
2R	8750382	8751036	123
2R	8784358	8784643	107
2R	8845677	8846214	121
2R	8851143	8851575	101
2R	8934075	8934387	131
2R	9335241	9335613	115
2R	9347690	9347984	102
2R	9623477	9623894	124
2R	9653052	9653328	102
2R	9658121	9658463	114
2R	9658640	9658730	104
2R	9661361	9661790	119
2R	9675280	9675616	102
2R	9793081	9793564	116
2R	9802371	9802740	119
2R	9939915	9940443	106
2R	9943622	9943997	121
2R	10053114	10053687	103
2R	10080972	10081290	106
2R	10087409	10087847	106
2R	10210326	10210722	100
2R	10272805	10273177	111
2R	10358565	10359051	122
2R	10399376	10399802	107
2R	10578523	10579000	103
2R	10579288	10580011	101
2R	10693873	10694173	113
2R	10748395	10748782	101
2R	10846018	10846723	116
2R	10900634	10901054	119
2R	10918528	10918906	100
2R	10922533	10922860	110
2R	10925695	10926109	110
2R	10927223	10927598	103
2R	10939142	10939406	100
2R	11078759	11079020	122
2R	11116528	11117107	101
2R	11122390	11122570	132
2R	11122912	11123293	200
2R	11126156	11126336	132
2R	11126678	11127059	200
2R	11324042	11324255	136
2R	11420839	11421184	132
2R	11450588	11451008	103
2R	11478129	11478324	109
2R	11490332	11490818	104
2R	11535242	11535512	101
2R	11660631	11660757	119
2R	11699048	11699465	158
2R	11699337	11700336	410
2R	11703549	11704284	107
2R	11806241	11806514	117
2R	11867187	11867466	535
2R	11922178	11922472	166
2R	11927023	11927203	136
2R	11968991	11969246	814
2R	12050373	12050679	145
2R	12363473	12364313	433
2R	12363981	12364161	427
2R	12364234	12365173	594
2R	12365195	12366095	143
2R	12366052	12366580	218
2R	12394891	12395575	142
2R	12419793	12420168	2409
2R	12458590	12459139	113
2R	12675436	12675829	101
2R	12705011	12705344	106
2R	12743098	12743542	108
2R	12930729	12930954	102
2R	12955351	12955678	1434
2R	13071335	13071626	110
2R	13092123	13092477	115
2R	13249758	13249953	142
2R	13362855	13363323	106
2R	13528705	13529137	120
2R	13529631	13529961	102
2R	13726708	13727194	124
2R	13826267	13826615	111
2R	14013308	14013488	115
2R	14054933	14055002	121
2R	14275103	14275565	101
2R	14361169	14361856	620
2R	14361505	14362003	114
2R	14403612	14403960	103
2R	14418259	14418802	102
2R	14419189	14419264	286
2R	14556418	14556784	103
2R	14633127	14633448	100
2R	14633764	14634364	102
2R	14649755	14650103	122
2R	14706022	14706382	109
2R	14738433	14738946	128
2R	14779636	14779873	101
2R	14787710	14788277	113
2R	14970027	14970858	114
2R	14987000	14987141	102
2R	15058041	15058539	139
2R	15077162	15077507	105
2R	15105470	15105923	109
2R	15106999	15107644	106
2R	15180949	15181450	100
2R	15205087	15206329	410
2R	15375200	15375350	180
2R	15375957	15376095	137
2R	15388275	15388587	105
2R	15415517	15416282	111
2R	15462629	15462932	110
2R	15647328	15647682	100
2R	15650480	15651005	107
2R	15699249	15700053	106
2R	15700724	15700934	623
2R	15731088	15731637	101
2R	15738147	15738498	101
2R	15805680	15806007	107
2R	16053721	16054009	102
2R	16130863	16131079	109
2R	16306309	16306960	119
2R	16306614	16307103	103
2R	16335778	16336366	120
2R	16465283	16465685	175
2R	16473636	16473900	106
2R	16706732	16706810	207
2R	16885547	16885769	130
2R	16895300	16895777	102
2R	16910576	16910960	101
2R	16961204	16961459	129
2R	16970370	16970967	101
2R	17019335	17019551	181
2R	17086022	17086271	101
2R	17142536	17142926	111
2R	17251965	17252229	181
2R	17291874	17292279	115
2R	17307658	17307955	118
2R	17319520	17319889	100
2R	17323223	17323385	105
2R	17380371	17380749	121
2R	17391714	17391975	103
2R	17533874	17534183	100
2R	17564374	17564710	331
2R	17756932	17757313	101
2R	17937265	17937838	102
2R	17963470	17964118	134
2R	18068359	18068620	111
2R	18080505	18080919	2145
2R	18173338	18173455	161
2R	18193870	18194656	108
2R	18199927	18200416	100
2R	18270112	18270199	177
2R	18379709	18380192	133
2R	18395457	18395754	123
2R	18402091	18402328	233
2R	18402336	18402762	534
2R	18517608	18517761	101
2R	18535802	18536501	101
2R	18570927	18571323	107
2R	18717330	18717714	106
2R	18722056	18722293	105
2R	18916968	18917349	116
2R	18999946	19000516	211
2R	19099026	19099239	102
2R	19105344	19105656	103
2R	19150397	19150619	419
2R	19180414	19180819	117
2R	19196540	19196816	104
2R	19259311	19259509	110
2R	19269753	19270491	155
2R	19414424	19414691	129
2R	19540771	19541302	100
2R	19684390	19684891	119
2R	19688551	19688701	217
2R	19802474	19802810	145
2R	19869851	19870223	107
2R	19876251	19876797	103
2R	19907544	19908168	103
2R	19974931	19975450	140
2R	20012076	20012388	155
2R	20018274	20018643	107
2R	20034669	20035269	102
2R	20102744	20103170	105
2R	20177004	20177451	103
2R	20198340	20198976	105
2R	20208976	20209411	111
2R	20342872	20343469	128
2R	20427095	20427491	111
2R	20509683	20510250	101
2R	20553418	20553739	138
2R	20675148	20675361	102
2R	20779998	20780340	134
2R	20780837	20782631	139
2R	20891156	20891912	226
2R	21048469	21048856	109
2R	21113790	21114291	100
2R	21159767	21160259	112
2R	21161243	21161495	100
2R	21301497	21302256	100
2R	21376937	21377375	108
2R	21408914	21409133	150
2R	21541060	21541384	107
2R	21803931	21804201	335
2R	21803946	21804168	280
2R	21803959	21804178	215
2R	21912721	21913051	103
2R	21926562	21927078	110
2R	21938518	21938962	116
2R	21969223	21969313	348
2R	22000238	22000676	104
2R	22001500	22001863	119
2R	22017615	22018020	102
2R	22139323	22139647	123
2R	22178914	22179670	121
2R	22232803	22233439	105
2R	22239845	22240487	107
2R	22265223	22265643	107
2R	22436488	22436851	101
2R	22505479	22505986	116
2R	22666341	22666542	117
2R	22729080	22729377	112
2R	22778482	22778758	145
2R	22784923	22785247	102
2R	22858972	22859317	100
2R	22878891	22879542	100
2R	23053163	23053562	100
2R	23174692	23174854	206
2R	23277512	23277944	116
2R	23279916	23280360	117
2R	23334101	23334563	110
2R	23354486	23354915	132
2R	23383652	23384099	12717
2R	23401052	23401670	122
2R	23474863	23475205	120
2R	23521821	23522031	151
2R	23643432	23643786	138
2R	23778274	23778631	108
2R	23794166	23794559	115
2R	23799453	23799852	111
2R	23840743	23840965	103
2R	24142566	24142821	158
2R	24227744	24228353	107
2R	24236522	24236885	107
2R	24367773	24368520	106
2R	24479165	24479597	105
2R	24497450	24497810	117
2R	24517824	24519147	348
2R	24539266	24539683	126
2R	24582444	24582936	108
2R	24802728	24803271	235
2R	24805003	24805165	152
2R	24862018	24862486	248
2R	24897009	24897288	126
2R	24925051	24925726	104
2R	24962165	24962528	100
2R	25050350	25050665	107
2R	25075958	25076225	101
3L	36611	36980	105
3L	216599	216929	325
3L	478064	478475	107
3L	478360	478609	162
3L	483222	483813	106
3L	506859	507435	103
3L	574825	574984	195
3L	735498	735837	128
3L	756772	756964	102
3L	795747	796401	104
3L	907462	908035	106
3L	907928	908285	109
3L	913118	913481	132
3L	934187	934394	101
3L	936858	937005	100
3L	955490	956033	105
3L	1011976	1012372	100
3L	1013285	1013582	158
3L	1057475	1057928	130
3L	1124873	1125191	305
3L	1148040	1148214	128
3L	1324009	1324273	141
3L	1356672	1357116	138
3L	1403079	1403529	128
3L	1536561	1537059	113
3L	1558281	1558557	124
3L	1625887	1626157	110
3L	1878586	1879051	135
3L	1888797	1889358	100
3L	1990320	1990578	132
3L	2017495	2018056	114
3L	2034723	2035155	100
3L	2145339	2145717	100
3L	2171786	2172239	334
3L	2172094	2172721	7607
3L	2282618	2282987	105
3L	2380730	2380967	105
3L	2383996	2384647	105
3L	2430029	2430179	117
3L	2470726	2471128	103
3L	2517589	2517898	109
3L	2538711	2538852	129
3L	2584799	2585078	102
3L	2705984	2706401	116
3L	2750758	2751103	100
3L	2823867	2824188	1251
3L	2825638	2826076	126
3L	2833133	2833250	185
3L	3026679	3027027	101
3L	3046391	3046541	111
3L	3266801	3267056	112
3L	3392324	3392567	104
3L	3434813	3435254	116
3L	3527602	3527794	125
3L	3594968	3595166	123
3L	3599286	3599637	114
3L	3690348	3690828	104
3L	3739940	3740342	107
3L	3845584	3846058	123
3L	3884422	3884683	318
3L	3979059	3979503	212
3L	4045140	4045392	139
3L	4087401	4087626	353
3L	4119579	4119717	240
3L	4182419	4182629	107
3L	4185086	4185815	106
3L	4431227	4431302	189
3L	4516831	4517095	298
3L	4585207	4585705	110
3L	4632706	4633219	102
3L	4845168	4845522	108
3L	4895679	4896126	112
3L	4951009	4951153	101
3L	5089782	5090097	101
3L	5205644	5205761	108
3L	5326856	5327177	113
3L	5415138	5415594	112
3L	5441152	5441434	104
3L	5488584	5488947	111
3L	5500103	5500379	104
3L	5620989	5621532	108
3L	5707426	5707972	100
3L	5788225	5788414	104
3L	5844731	5845262	106
3L	5850614	5851052	132
3L	5951720	5952104	105
3L	5984807	5985356	119
3L	5996938	5997322	179
3L	6114902	6115193	107
3L	6148256	6148613	1737
3L	6312412	6312781	104
3L	6387038	6387455	100
3L	6389177	6389552	105
3L	6435698	6436226	111
3L	6480957	6481305	114
3L	6641021	6641564	111
3L	6700339	6700693	104
3L	6797717	6798155	101
3L	7177361	7177679	100
3L	7209167	7209602	109
3L	7292782	7293022	107
3L	7428375	7428759	123
3L	7569605	7569878	102
3L	7879940	7880297	100
3L	7992363	7992870	113
3L	8035877	8036180	262
3L	8223062	8223281	115
3L	8513429	8513801	115
3L	8538041	8538419	101
3L	8539883	8540450	126
3L	8606620	8606857	151
3L	8619689	8620100	104
3L	8688393	8688621	142
3L	8809385	8809868	177
3L	8915040	8915277	117
3L	9007186	9007579	106
3L	9010424	9010949	122
3L	9034119	9034377	100
3L	9117465	9117930	245
3L	9208985	9209048	114
3L	9259504	9259855	118
3L	9513654	9513954	300
3L	9545890	9546466	103
3L	9898608	9899100	111
3L	10074791	10075151	105
3L	10101824	10102316	119
3L	10103654	10104155	112
3L	10121664	10121970	101
3L	10123929	10124469	112
3L	10127677	10128235	106
3L	10128019	10128289	144
3L	10144314	10144764	103
3L	10276410	10276782	181
3L	10282117	10282609	101
3L	10319072	10319414	100
3L	10325454	10325553	102
3L	10349284	10349488	101
3L	10470149	10470746	101
3L	10478537	10479074	155
3L	10661375	10661567	105
3L	10669906	10670206	157
3L	10721851	10722028	206
3L	10768749	10769133	230
3L	10854167	10854383	109
3L	10968882	10969248	100
3L	10975770	10976349	115
3L	11164236	11164788	247
3L	11242466	11242667	202
3L	11242492	11242639	115
3L	11242498	11242651	109
3L	11242502	11242796	445
3L	11375609	11375837	132
3L	11379495	11379876	133
3L	11482597	11483032	170
3L	11600491	11600746	190
3L	11651558	11651777	217
3L	11651998	11652166	140
3L	11652186	11652807	1768
3L	11652817	11653510	3510
3L	11663507	11663960	115
3L	11679477	11680494	111
3L	11890136	11890703	101
3L	11915540	11915915	105
3L	12066024	12066552	148
3L	12148082	12148238	119
3L	12176651	12176804	100
3L	12230057	12230462	104
3L	12246559	12246649	135
3L	12316168	12316603	112
3L	12327324	12327921	182
3L	12335393	12335606	105
3L	12481472	12481733	100
3L	12581567	12581921	106
3L	12626293	12626896	108
3L	12663556	12664243	118
3L	12724435	12724969	108
3L	12731253	12731664	563
3L	12800454	12800754	179
3L	12801317	12801950	107
3L	12829046	12829670	101
3L	12841052	12841466	106
3L	12907265	12907568	108
3L	12933518	12934070	123
3L	13198773	13199337	135
3L	13239453	13239849	113
3L	13279672	13280044	117
3L	13427684	13428209	145
3L	13547441	13547627	129
3L	13561346	13561760	101
3L	13572586	13572838	105
3L	13626762	13627209	104
3L	13645198	13645543	110
3L	13695840	13696263	100
3L	13725005	13725518	114
3L	13747789	13748029	132
3L	13759067	13759343	106
3L	13783861	13784356	103
3L	13824056	13824308	146
3L	13836021	13836495	100
3L	13867020	13867248	159
3L	13992903	13993143	142
3L	14037796	14038063	407
3L	14050247	14050319	160
3L	14050519	14050846	129
3L	14091540	14092059	148
3L	14177520	14177670	156
3L	14253720	14254086	126
3L	14319482	14320028	100
3L	14371608	14371791	154
3L	14446071	14446698	127
3L	14498134	14498734	116
3L	14539287	14539434	107
3L	14586137	14586677	105
3L	14616842	14617169	113
3L	14908565	14909129	113
3L	15017697	15017946	200
3L	15037540	15037945	108
3L	15141123	15141321	100
3L	15228407	15228704	106
3L	15358987	15359314	100
3L	15438433	15438802	120
3L	15468874	15469075	297
3L	15676147	15676642	102
3L	15683550	15683967	106
3L	15920752	15921238	106
3L	16296485	16297019	105
3L	16581696	16582065	1158
3L	16582061	16582685	154795
3L	16582111	16582378	462
3L	16582344	16582719	171799
3L	16600544	16601132	3186
3L	16600944	16601673	171
3L	16601952	16602735	102
3L	16644179	16644611	103
3L	16695273	16695369	118
3L	16760040	16760457	210
3L	16908237	16908627	100
3L	16958491	16958914	108
3L	17107195	17107486	107
3L	17108690	17108849	100
3L	17131119	17131371	121
3L	17139308	17139548	117
3L	17140961	17141213	251
3L	17177215	17178061	122
3L	17201226	17201736	101
3L	17375999	17376338	115
3L	17400945	17401200	120
3L	17444434	17445031	111
3L	17558228	17558465	211
3L	17705666	17705915	129
3L	17767743	17768085	109
3L	17790320	17790482	119
3L	17862726	17863101	223
3L	17869610	17870012	1123
3L	17870071	17870482	387
3L	17872153	17872519	105
3L	17875628	17876018	796
3L	17876087	17876477	119
3L	17876909	17877305	1140
3L	17888103	17888496	111
3L	17922457	17922760	136
3L	17993347	17993779	110
3L	18046987	18047386	102
3L	18074148	18074280	160
3L	18074581	18075124	159
3L	18084198	18084444	136
3L	18176072	18176459	127
3L	18212194	18212473	382
3L	18419738	18420161	103
3L	18477363	18477651	112
3L	18558521	18559037	115
3L	18567274	18567601	126
3L	18602291	18602621	361
3L	18678531	18678774	160
3L	18678854	18679085	108
3L	18709975	18710407	104
3L	19182611	19183166	109
3L	19211520	19211958	110
3L	19356336	19356681	116
3L	19367027	19367360	164
3L	19380294	19380777	133
3L	19490107	19490428	100
3L	19506712	19507183	122
3L	19508562	19509042	130
3L	19580941	19581277	110
3L	19667036	19667471	127
3L	20084495	20085119	181
3L	20171076	20171397	107
3L	20174119	20174503	135
3L	20295121	20295589	101
3L	20322395	20322662	750
3L	20322577	20322856	107
3L	20322843	20323119	393
3L	20345744	20346032	377
3L	20609717	20610167	107
3L	20675189	20675537	109
3L	20684365	20684479	113
3L	20699688	20700048	117
3L	20753936	20754095	123
3L	20754457	20754616	121
3L	20851779	20852250	103
3L	20898047	20898494	103
3L	20932235	20932631	120
3L	20978720	20979287	1701
3L	20978985	20979645	176
3L	20986382	20986928	103
3L	21063269	21063359	127
3L	21579761	21580253	100
3L	21684130	21684631	126
3L	21739059	21739179	108
3L	21771576	21771822	297
3L	21772000	21772369	475
3L	21772373	21772592	396
3L	21828937	21829531	689
3L	21848395	21848824	110
3L	21856508	21856691	106
3L	21867240	21867531	114
3L	21950144	21950429	357
3L	21950280	21950685	106
3L	21950774	21951548	2047
3L	21959427	21959790	1690
3L	21959786	21960191	2605
3L	21959997	21960246	756
3L	21972665	21973088	117
3L	22052333	22053044	105
3L	22060189	22060708	102
3L	22152860	22153286	103
3L	22249646	22249913	108
3L	22311315	22311696	112
3L	22417091	22417493	101
3L	22625028	22625394	106
3L	22669733	22670225	114
3L	22802709	22803375	1766
3L	22843470	22843833	101
3L	22850055	22850352	103
3L	22887498	22888248	102
3L	22928335	22928812	103
3L	22956516	22956846	140
3L	22957297	22957477	123
3L	23041576	23041885	4614
3L	23060909	23061539	154
3L	23068487	23068742	315
3L	23068644	23068902	382
3L	23068938	23069079	164
3L	23069065	23069209	122
3L	23069432	23069711	110
3L	23090577	23090877	126
3L	23091261	23091906	7291
3L	23092265	23092460	465
3L	23105031	23105355	152
3L	23110286	23110532	206
3L	23111106	23111568	3282
3L	23111764	23112217	4929
3L	23111991	23112129	123
3L	23112035	23112374	8098
3L	23112240	23112528	194
3L	23132687	23133068	310
3L	23137215	23138280	151
3L	23138788	23139169	310
3L	23143656	23144208	319
3L	23143717	23143999	2325
3L	23146045	23146462	310
3L	23181777	23182290	1731
3L	23182118	23182712	1388
3L	23182318	23182657	139
3L	23182476	23182857	7304
3L	23182843	23183281	223
3L	23187973	23188330	1272
3L	23194950	23195103	102
3L	23209988	23210525	2037
3L	23215294	23215543	953
3L	23235541	23235640	785
3L	23235977	23236130	146
3L	23236054	23236531	2906
3L	23236512	23236719	153
3L	23241740	23241914	124
3L	23253766	23253955	157
3L	23254091	23254922	8660
3L	23264728	23264926	141
3L	23265576	23265924	596
3L	23282454	23282697	531
3L	23288132	23288387	331
3L	23290123	23290483	1082
3L	23312066	23312345	172
3L	23344829	23345042	178
3L	23352918	23353224	972
3L	23353269	23353524	153
3L	23384036	23384789	3811
3L	23384388	23384748	1792
3L	23426161	23426338	218
3L	23426295	23426535	1304
3L	23426470	23426854	2433
3L	23446120	23446495	256
3L	23450043	23450283	412
3L	23450310	23450907	140
3L	23450380	23450569	258
[truncated: 2,466 more rows]
