# Supplementary material for: Ancient evolutionary signals of protein-coding sequences allow the discovery of new genes in the Drosophila melanogaster genome
Source: BMC Genomics. 2020 Mar 5;21:210. doi: 10.1186/s12864-020-6632-y (PMC7059364; doi:10.1186/s12864-020-6632-y)
Supplement: Supplementary file 4 — Additional file 4. AnABlast results for all the sequences in the testing dataset, including genes, exons and pseudogenes. It is shown if the genomic element is found by the gene finder AUGUSTUS. [file 12864_2020_6632_MOESM4_ESM.xls]

## Sheet: Genes
Chromosome	Start	End	Strand	Gen_symbol	Peak-height (bit-score=30)	Peak-height (bit-score=31)	Found by Augustus	URL
2L	2389859	2390635	-	CG43750	78	10	Yes	http://www.bioinfocabd.upo.es/ab/results/385435327961207/results_385435327961207.html
2L	15776536	15776769	-	CG43760	25	0	No	http://www.bioinfocabd.upo.es/ab/results/274789230738864/results_274789230738864.html
2L	12343767	12343877	-	CG43813	18	0	No	http://www.bioinfocabd.upo.es/ab/results/418568683629022/results_418568683629022.html
2L	18805126	18805236	-	CG43814	21	0	No	http://www.bioinfocabd.upo.es/ab/results/433629490741626/results_433629490741626.html
2L	3576264	3576425	+	CG43815	15	0	No	http://www.bioinfocabd.upo.es/ab/results/259185445568622/results_259185445568622.html
2R	15194390	15194505	-	CG43829	15	0	No	http://www.bioinfocabd.upo.es/ab/results/831393335321085/results_831393335321085.html
2L	2647924	2648358	+	CG43851	112	70	No	http://www.bioinfocabd.upo.es/ab/results/125904179019020/results_125904179019020.html
3L	8159429	8159641	-	CG43886	18	0	No	http://www.bioinfocabd.upo.es/ab/results/676804943083883/results_676804943083883.html
3L	3973051	3973365	+	CG43915	70	20	No	http://www.bioinfocabd.upo.es/ab/results/615807097944529/results_615807097944529.html
3L	20897718	20898011	+	CG43931	62	30	No	http://www.bioinfocabd.upo.es/ab/results/721911108427779/results_721911108427779.html
2R	21764394	21764651	+	CG43982	60	30	No	http://www.bioinfocabd.upo.es/ab/results/936812871675105/results_936812871675105.html
3R	14576342	14576611	-	CG44094	35	10	No	http://www.bioinfocabd.upo.es/ab/results/346649693398834/results_346649693398834.html
2L	2424841	2425008	+	CG44139	20	10	No	http://www.bioinfocabd.upo.es/ab/results/70267678544954/results_70267678544954.html
3R	19297400	19297528	-	CG44174	22	10	No	http://www.bioinfocabd.upo.es/ab/results/323380434260801/results_323380434260801.html
3R	17265476	17265619	+	CG44257	42	50	Yes	http://www.bioinfocabd.upo.es/ab/results/588512180213914/results_588512180213914.html
3R	7325852	7326172	+	CG44335	50	30	Yes	http://www.bioinfocabd.upo.es/ab/results/560501094981194/results_560501094981194.html
3L	11397542	11397862	+	CG44362	39	20	No	http://www.bioinfocabd.upo.es/ab/results/512523726401017/results_512523726401017.html
X	20978378	20978644	+	CG44426	40	10	No	http://www.bioinfocabd.upo.es/ab/results/915042378780530/results_915042378780530.html
X	13529820	13530104	-	CG44428	55	10	No	http://www.bioinfocabd.upo.es/ab/results/761869818977178/results_761869818977178.html
2R	5879484	5879648	-	CG44438	39	10	Yes	http://www.bioinfocabd.upo.es/ab/results/12876786365271/results_12876786365271.html
2R	8249201	8249332	-	CG44439	20	0	No	http://www.bioinfocabd.upo.es/ab/results/342047548460872/results_342047548460872.html
2L	11663311	11663415	+	CG44477	20	10	No	http://www.bioinfocabd.upo.es/ab/results/116708880596892/results_116708880596892.html
X	9162475	9163023	+	CG44532	61	30	Yes	http://www.bioinfocabd.upo.es/ab/results/25866789351315/results_25866789351315.html
2R	19842950	19843195	-	CG44569	38	10	No	http://www.bioinfocabd.upo.es/ab/results/708546350318105/results_708546350318105.html
3R	12341691	12342176	+	CG44956	42	30	Yes	http://www.bioinfocabd.upo.es/ab/results/572712862472148/results_572712862472148.html
3R	25102567	25103604	+	CG45095	85	60	Yes	http://www.bioinfocabd.upo.es/ab/results/736592875401587/results_736592875401587.html
3L	6931451	6931894	-	CG45413	40	10	No	http://www.bioinfocabd.upo.es/ab/results/323412085025669/results_323412085025669.html
3R	29256664	29256894	+	CG45544	14	0	No	http://www.bioinfocabd.upo.es/ab/results/493030479018674/results_493030479018674.html
3R	7552099	7552272	+	CG45545	8	0	No	http://www.bioinfocabd.upo.es/ab/results/394867731564776/results_394867731564776.html
3R	29369357	29369635	+	CG45546	218	150	No	http://www.bioinfocabd.upo.es/ab/results/415006588519649/results_415006588519649.html
3R	11419089	11419289	+	CG45676	28	0	Yes	http://www.bioinfocabd.upo.es/ab/results/797543835667060/results_797543835667060.html
2L	10658358	10658492	+	CG45690	8	0	No	http://www.bioinfocabd.upo.es/ab/results/307826531891809/results_307826531891809.html
2L	17320321	17320530	-	CG45691	11	10	No	http://www.bioinfocabd.upo.es/ab/results/42513349400000/results_42513349400000.html
3R	6306905	6306923	+	CG46026	372	320	Yes	http://www.bioinfocabd.upo.es/ab/results/720455841933475/results_720455841933475.html
Y	3215550	3215855	-	CG46191	68	40	No	http://www.bioinfocabd.upo.es/ab/results/152964727095426/results_152964727095426.html
Y	3252959	3253357	-	CG46192	75	40	No	http://www.bioinfocabd.upo.es/ab/results/74889376600371/results_74889376600371.html
Y	3263180	3263485	+	CG46193	72	40	No	http://www.bioinfocabd.upo.es/ab/results/827381250056536/results_827381250056536.html
3R	5822081	5822344	+	CG46303	64	40	No	http://www.bioinfocabd.upo.es/ab/results/236445314790220/results_236445314790220.html

## Sheet: Exons
Chromosome	Start	End	Strand	Gen_symbol	Peak-height (bit-score=30)	Peak-height (bit-score=31)	Found by Augustus	URL
X	1735945	1737163	-	Scgdelta	13	0	No	http://www.bioinfocabd.upo.es/ab/results/237512094973684/results_237512094973684.html
3L	22582402	22582658	-	CG14459	14	0	No	http://www.bioinfocabd.upo.es/ab/results/494599788756207/results_494599788756207.html
3L	22575770	22577676	-	CG14459	35	0	No	http://www.bioinfocabd.upo.es/ab/results/618943232185305/results_618943232185305.html
2L	6338648	6338671	-	Pez	24	0	No	http://www.bioinfocabd.upo.es/ab/results/266068360841931/results_266068360841931.html
2L	7363379	7363735	+	Wnt10	0	0	No	http://www.bioinfocabd.upo.es/ab/results/828408728660182/results_828408728660182.html
2L	9957133	9957237	-	CG5846	0	0	No	http://www.bioinfocabd.upo.es/ab/results/42076606144295/results_42076606144295.html
2L	14013004	14013138	+	bgm	0	0	No	http://www.bioinfocabd.upo.es/ab/results/863664158693612/results_863664158693612.html
2L	15717681	15718272	-	CG4587	22	0	No	http://www.bioinfocabd.upo.es/ab/results/809880993169830/results_809880993169830.html
2L	15714618	15714697	-	CG4587	0	0	No	http://www.bioinfocabd.upo.es/ab/results/739584414594904/results_739584414594904.html
2L	17014607	17014700	-	CG6304	7	0	No	http://www.bioinfocabd.upo.es/ab/results/58317690462903/results_58317690462903.html
2L	18830854	18831153	-	CG17597	0	0	No	http://www.bioinfocabd.upo.es/ab/results/35439841522933/results_35439841522933.html
2L	21156288	21156328	+	Mpp6	10	0	No	http://www.bioinfocabd.upo.es/ab/results/165422701583342/results_165422701583342.html
3R	16116161	16116559	+	Sb	40	0	No	http://www.bioinfocabd.upo.es/ab/results/931996594489650/results_931996594489650.html
3R	16357610	16358033	-	CG17931	8	0	No	http://www.bioinfocabd.upo.es/ab/results/639198888865397/results_639198888865397.html
3R	18330932	18331806	-	CG15803	13	0	Yes	http://www.bioinfocabd.upo.es/ab/results/280679966862411/results_280679966862411.html
3R	20560162	20560280	-	CG15922	10	0	No	http://www.bioinfocabd.upo.es/ab/results/716477143186242/results_716477143186242.html
3R	22334257	22334928	-	CG5388	18	0	No	http://www.bioinfocabd.upo.es/ab/results/294077803920121/results_294077803920121.html
3R	32014360	32015520	-	heph	15	0	No	http://www.bioinfocabd.upo.es/ab/results/207330469115735/results_207330469115735.html
2L	21919529	21920324	+	CG11634	28	10	No	http://www.bioinfocabd.upo.es/ab/results/135950947254062/results_135950947254062.html
2L	21974929	21977803	-	CG2528	12	0	No	http://www.bioinfocabd.upo.es/ab/results/243020127833919/results_243020127833919.html
2L	21974749	21974875	-	CG2528	10	0	No	http://www.bioinfocabd.upo.es/ab/results/664368854210810/results_664368854210810.html
X	6866802	6867194	-	CG14434	21	0	No	http://www.bioinfocabd.upo.es/ab/results/476221366393478/results_476221366393478.html
X	6864902	6864981	-	CG14434	0	0	No	http://www.bioinfocabd.upo.es/ab/results/478995760045112/results_478995760045112.html
X	7547936	7547992	-	CG32719	8	0	No	http://www.bioinfocabd.upo.es/ab/results/561411186195076/results_561411186195076.html
X	10348680	10348854	-	l(1)G0289	11	0	No	http://www.bioinfocabd.upo.es/ab/results/201837347661243/results_201837347661243.html
2R	20863781	20863951	+	CG15227	0	0	No	http://www.bioinfocabd.upo.es/ab/results/201626794020743/results_201626794020743.html
2R	21707625	21707861	-	HmgZ	30	0	No	http://www.bioinfocabd.upo.es/ab/results/832889953701855/results_832889953701855.html
2R	13110769	13111642	+	CG13325	18	0	No	http://www.bioinfocabd.upo.es/ab/results/817344383875937/results_817344383875937.html
2R	12366415	12366579	+	CR33013	82	40	Yes	http://www.bioinfocabd.upo.es/ab/results/562958266892568/results_562958266892568.html
2R	11116040	11116378	-	luna	30	10	Yes	http://www.bioinfocabd.upo.es/ab/results/114440645630569/results_114440645630569.html
2R	10423598	10423650	-	CG11825	8	0	No	http://www.bioinfocabd.upo.es/ab/results/868033757739798/results_868033757739798.html
2R	8113587	8113949	+	udd	40	0	No	http://www.bioinfocabd.upo.es/ab/results/666985610806481/results_666985610806481.html
2R	8163564	8163767	+	Rs1	6	0	No	http://www.bioinfocabd.upo.es/ab/results/690265967817143/results_690265967817143.html
2R	8164797	8164869	-	CG30373	6	0	No	http://www.bioinfocabd.upo.es/ab/results/356252482001767/results_356252482001767.html
2R	7815711	7815726	-	cathD	10	0	No	http://www.bioinfocabd.upo.es/ab/results/595972136202366/results_595972136202366.html
4	488848	488994	-	Asator	8	0	No	http://www.bioinfocabd.upo.es/ab/results/355773667412908/results_355773667412908.html
4	1161766	1162158	-	CG32017	8	0	No	http://www.bioinfocabd.upo.es/ab/results/18793074022145/results_18793074022145.html
2R	14497347	14497444	-	Cpsf160	10	0	No	http://www.bioinfocabd.upo.es/ab/results/383653202866302/results_383653202866302.html
2L	6426724	6426911	-	CG9527	6	0	No	http://www.bioinfocabd.upo.es/ab/results/965632424996332/results_965632424996332.html
3R	15150375	15150468	+	Gyc88E	32	0	No	http://www.bioinfocabd.upo.es/ab/results/182124978005052/results_182124978005052.html
X	20690670	20691012	+	run	30	0	No	http://www.bioinfocabd.upo.es/ab/results/297803246955485/results_297803246955485.html
3L	18615491	18615687	-	CG13380	27	10	No	http://www.bioinfocabd.upo.es/ab/results/391613747066916/results_391613747066916.html
Y	3565291	3565607	+	ORY	149	90	No	http://www.bioinfocabd.upo.es/ab/results/931302980826334/results_931302980826334.html
2L	18590313	18590342	-	Pde11	19	0	Yes	http://www.bioinfocabd.upo.es/ab/results/963416328727365/results_963416328727365.html
3R	23858727	23859167	+	CG34355	30	0	Yes	http://www.bioinfocabd.upo.es/ab/results/660733162499131/results_660733162499131.html
3L	5424109	5424275	+	DIP-delta	6	0	No	http://www.bioinfocabd.upo.es/ab/results/992772613725723/results_992772613725723.html
3L	5657913	5658290	+	sif	10	0	No	http://www.bioinfocabd.upo.es/ab/results/553647536392421/results_553647536392421.html
3L	5658343	5658547	+	sif	15	0	No	http://www.bioinfocabd.upo.es/ab/results/553647536392421/results_553647536392421.html
2R	16825066	16825148	+	CG34459	20	0	No	http://www.bioinfocabd.upo.es/ab/results/197309633557782/results_197309633557782.html
2R	16824664	16824939	+	CG34459	31	0	No	http://www.bioinfocabd.upo.es/ab/results/704912207628698/results_704912207628698.html
X	10266792	10267357	-	alpha-Man-Ia	6	0	No	http://www.bioinfocabd.upo.es/ab/results/560043524558754/results_560043524558754.html
3R	4077939	4078532	+	CG42402	6	0	No	http://www.bioinfocabd.upo.es/ab/results/114355545564652/results_114355545564652.html
2R	15656792	15657214	+	CG42524	17	0	No	http://www.bioinfocabd.upo.es/ab/results/770849065928818/results_770849065928818.html
3L	26371227	26371356	-	CG42598	0	0	No	http://www.bioinfocabd.upo.es/ab/results/570204417294920/results_570204417294920.html
2R	1207416	1207613	+	CR42653	20	0	No	http://www.bioinfocabd.upo.es/ab/results/441033685886399/results_441033685886399.html
3L	20005301	20005489	+	kug	20	0	Yes	http://www.bioinfocabd.upo.es/ab/results/795327739630924/results_795327739630924.html
2R	25255009	25255318	-	CG9380	17	0	No	http://www.bioinfocabd.upo.es/ab/results/782954961367980/results_782954961367980.html
X	6864103	6864299	+	CG43736	26	0	Yes	http://www.bioinfocabd.upo.es/ab/results/335502923772768/results_335502923772768.html
3L	13803161	13803400	-	bru3	73	0	No	http://www.bioinfocabd.upo.es/ab/results/183285594525845/results_183285594525845.html
X	19957548	19957783	-	CG43784	21	0	No	http://www.bioinfocabd.upo.es/ab/results/655517077612788/results_655517077612788.html
2L	18804491	18804491	-	CG43814	15	0	No	http://www.bioinfocabd.upo.es/ab/results/117774649596871/results_117774649596871.html
2L	7399465	7399929	+	CR44079	142	80	Yes	http://www.bioinfocabd.upo.es/ab/results/855501928440393/results_855501928440393.html
2R	15987133	15987262	-	Strn-Mlck	26	0	No	http://www.bioinfocabd.upo.es/ab/results/198725911396653/results_198725911396653.html
2R	5879980	5880395	-	CG44438	10	0	No	http://www.bioinfocabd.upo.es/ab/results/354736176393092/results_354736176393092.html
3R	14873164	14873451	-	btsz	15	0	No	http://www.bioinfocabd.upo.es/ab/results/660198877406404/results_660198877406404.html
3R	14875228	14875488	-	btsz	21	0	No	http://www.bioinfocabd.upo.es/ab/results/79505434566275/results_79505434566275.html
X	13988545	13988831	-	mamo	37	10	No	http://www.bioinfocabd.upo.es/ab/results/518737421444715/results_518737421444715.html
X	13986371	13986442	-	mamo	0	0	No	http://www.bioinfocabd.upo.es/ab/results/814471129401685/results_814471129401685.html
X	13990470	13990527	-	mamo	28	10	No	http://www.bioinfocabd.upo.es/ab/results/169019478446902/results_169019478446902.html
X	19909318	19909549	-	CG45486	18	0	No	http://www.bioinfocabd.upo.es/ab/results/273945859008566/results_273945859008566.html
X	19914482	19914713	-	CG45487	21	0	No	http://www.bioinfocabd.upo.es/ab/results/136489023528159/results_136489023528159.html
X	19933541	19933729	-	CG45490	21	0	No	http://www.bioinfocabd.upo.es/ab/results/166822915970445/results_166822915970445.html
X	19938232	19938420	-	CG45491	19	0	No	http://www.bioinfocabd.upo.es/ab/results/365691100088046/results_365691100088046.html
3R	29257082	29257425	+	CG45544	13	0	No	http://www.bioinfocabd.upo.es/ab/results/594526632995442/results_594526632995442.html
3R	27961724	27961821	-	CR45548	62	10	No	http://www.bioinfocabd.upo.es/ab/results/513643074621544/results_513643074621544.html
2R	348382	348500	+	CG45781	92	80	No	http://www.bioinfocabd.upo.es/ab/results/365065391481952/results_365065391481952.html
3R	567076	567268	+	Myo81F	10	0	No	http://www.bioinfocabd.upo.es/ab/results/799589030751125/results_799589030751125.html
2L	14104090	14104317	+	CG46301	26	10	No	http://www.bioinfocabd.upo.es/ab/results/834959779706881/results_834959779706881.html
X	13303633	13303808	+	IP3K2	24	0	No	http://www.bioinfocabd.upo.es/ab/results/691403606048883/results_691403606048883.html
X	11787381	11788336	+	Karl	18	0	No	http://www.bioinfocabd.upo.es/ab/results/745087875126959/results_745087875126959.html
X	13555314	13555800	-	CG11816	29	0	No	http://www.bioinfocabd.upo.es/ab/results/671944995484413/results_671944995484413.html
X	16876020	16876544	-	CG13003	31	0	No	http://www.bioinfocabd.upo.es/ab/results/83317594676376/results_83317594676376.html
3L	17823333	17823500	+	Grd	24	0	Yes	http://www.bioinfocabd.upo.es/ab/results/293570576774985/results_293570576774985.html
3L	9787046	9787243	+	CG32052	22	0	No	http://www.bioinfocabd.upo.es/ab/results/813452148418040/results_813452148418040.html
3L	9529067	9529168	+	Or67a	0	0	No	http://www.bioinfocabd.upo.es/ab/results/575172051861049/results_575172051861049.html
X	22482105	22482357	-	CG12576	21	10	No	http://www.bioinfocabd.upo.es/ab/results/774436812223033/results_774436812223033.html
2L	4281200	4281324	-	Art2	0	0	No	http://www.bioinfocabd.upo.es/ab/results/28805741415457/results_28805741415457.html
2L	3711881	3712068	-	CG31955	23	0	No	http://www.bioinfocabd.upo.es/ab/results/319593760957108/results_319593760957108.html
2L	2772327	2772653	-	Syt1	25	10	No	http://www.bioinfocabd.upo.es/ab/results/213490594950602/results_213490594950602.html
2L	2391660	2392117	+	VGlut	25	0	No	http://www.bioinfocabd.upo.es/ab/results/330607635042728/results_330607635042728.html
2L	749945	750400	+	GABA-B-R3	0	0	No	http://www.bioinfocabd.upo.es/ab/results/985827002049521/results_985827002049521.html

## Sheet: Pseudogenes
Chromosome	Start	End	Strand	Gen_symbol	Peak-height (bit-score=30)	Peak-height (bit-score=31)	Found by Augustus	URL
Y	3264145	3264418	+	CR46151	10	0	No	http://www.bioinfocabd.upo.es/ab/results/4615495986403/results_4615495986403.html
X	23291549	23291671	+	5.8SrRNA-Psi:CR45863	11	0	No	http://www.bioinfocabd.upo.es/ab/results/898951056952686/results_898951056952686.html
2L	14746807	14747080	-	CR45458	14	0	No	http://www.bioinfocabd.upo.es/ab/results/984854269380779/results_984854269380779.html
2R	19652295	19652826	+	Ir56e	18	0	No	http://www.bioinfocabd.upo.es/ab/results/950515074496255/results_950515074496255.html
3L	20345122	20345720	+	CR45385	22	10	No	http://www.bioinfocabd.upo.es/ab/results/774272664989442/results_774272664989442.html
X	23270802	23271158	-	28SrRNA-Psi:CR45860	23	0	No	http://www.bioinfocabd.upo.es/ab/results/851620756629021/results_851620756629021.html
X	23280998	23282931	-	18SrRNA-Psi:CR45861	25	0	Yes	http://www.bioinfocabd.upo.es/ab/results/800789284826354/results_800789284826354.html
2L	9251138	9251459	-	CR43734	27	10	No	http://www.bioinfocabd.upo.es/ab/results/373820528461696/results_373820528461696.html
X	644226	644616	+	CR44839	28	0	No	http://www.bioinfocabd.upo.es/ab/results/4914354373799/results_4914354373799.html
2L	17175763	17176385	+	CR44394	29	10	No	http://www.bioinfocabd.upo.es/ab/results/867971712331385/results_867971712331385.html
Y	3110839	3111104	+	CR46166	31	20	No	http://www.bioinfocabd.upo.es/ab/results/76176146118999/results_76176146118999.html
Y	3188367	3188632	-	CR46177	31	20	No	http://www.bioinfocabd.upo.es/ab/results/279393037621961/results_279393037621961.html
2R	17135595	17136120	+	CR44391	32	10	No	http://www.bioinfocabd.upo.es/ab/results/818304239613102/results_818304239613102.html
Y	3167772	3168037	-	CR46174	32	20	No	http://www.bioinfocabd.upo.es/ab/results/725760951479063/results_725760951479063.html
X	23200802	23201056	+	28SrRNA-Psi:CR45853	33	0	No	http://www.bioinfocabd.upo.es/ab/results/50170081042782/results_50170081042782.html
Y	3205803	3205967	+	CR46181	35	20	No	http://www.bioinfocabd.upo.es/ab/results/282814139573933/results_282814139573933.html
Y	3091730	3091891	-	CR46163	36	20	No	http://www.bioinfocabd.upo.es/ab/results/132137361521930/results_132137361521930.html
Y	3228674	3229392	+	CR46184	36	10	No	http://www.bioinfocabd.upo.es/ab/results/12803745762543/results_12803745762543.html
Y	3242065	3242646	-	CR46190	38	20	No	http://www.bioinfocabd.upo.es/ab/results/197869835495115/results_197869835495115.html
Y	3134941	3135206	+	CR46169	45	30	No	http://www.bioinfocabd.upo.es/ab/results/391474816789017/results_391474816789017.html
Y	3061391	3062109	-	CR46158	46	0	No	http://www.bioinfocabd.upo.es/ab/results/994765014694170/results_994765014694170.html
Y	3074924	3075180	+	CR46161	49	30	No	http://www.bioinfocabd.upo.es/ab/results/523457150747166/results_523457150747166.html
2R	24521369	24521829	+	Ir60f	51	20	No	http://www.bioinfocabd.upo.es/ab/results/807134310555742/results_807134310555742.html
2R	18173049	18173554	+	CR45315	52	30	No	http://www.bioinfocabd.upo.es/ab/results/603779347221465/results_603779347221465.html
Y	3113044	3113644	+	CR46167	55	20	No	http://www.bioinfocabd.upo.es/ab/results/352632993673072/results_352632993673072.html
Y	3084618	3085392	+	CR46160	56	20	Yes	http://www.bioinfocabd.upo.es/ab/results/677259114178927/results_677259114178927.html
Y	3212762	3213536	-	CR46182	56	20	Yes	http://www.bioinfocabd.upo.es/ab/results/237411159630031/results_237411159630031.html
Y	3364463	3365197	+	CR43176	59	30	Yes	http://www.bioinfocabd.upo.es/ab/results/373838751650513/results_373838751650513.html
3R	21216820	21217242	+	CR43975	59	30	No	http://www.bioinfocabd.upo.es/ab/results/823905058744461/results_823905058744461.html
Y	3136899	3137576	+	CR46170	61	30	Yes	http://www.bioinfocabd.upo.es/ab/results/145503214401291/results_145503214401291.html
Y	3331980	3332699	+	Mst77Y-8Psi	63	40	No	http://www.bioinfocabd.upo.es/ab/results/844350577172921/results_844350577172921.html
3L	18074504	18075084	-	CR45391	67	30	No	http://www.bioinfocabd.upo.es/ab/results/346934355869056/results_346934355869056.html
Y	3165390	3166079	-	CR46173	67	30	Yes	http://www.bioinfocabd.upo.es/ab/results/779929259865642/results_779929259865642.html
Y	3185709	3186398	-	CR46176	67	30	Yes	http://www.bioinfocabd.upo.es/ab/results/868631996520893/results_868631996520893.html
Y	3258406	3259223	+	CR46150	68	30	No	http://www.bioinfocabd.upo.es/ab/results/627820781040103/results_627820781040103.html
X	20359752	20360046	+	CR46072	30	0	No	http://www.bioinfocabd.upo.es/ab/results/11147558762790/results_11147558762790.html
X	19912655	19913283	+	CR45495	71	10	No	http://www.bioinfocabd.upo.es/ab/results/582565365665690/results_582565365665690.html
X	19917819	19918447	+	CR45496	71	0	No	http://www.bioinfocabd.upo.es/ab/results/628592432783083/results_628592432783083.html
X	19931714	19932342	+	CR45497	71	10	No	http://www.bioinfocabd.upo.es/ab/results/146899433181719/results_146899433181719.html
X	19941530	19942158	+	CR45498	71	10	No	http://www.bioinfocabd.upo.es/ab/results/807195182730541/results_807195182730541.html
Y	3093855	3094575	-	CR46165	77	40	Yes	http://www.bioinfocabd.upo.es/ab/results/114847559788362/results_114847559788362.html
Y	3203123	3203840	+	CR46179	77	40	Yes	http://www.bioinfocabd.upo.es/ab/results/670203597125695/results_670203597125695.html
Y	3297271	3298126	+	CR45771	79	40	No	http://www.bioinfocabd.upo.es/ab/results/814643629667447/results_814643629667447.html
Y	3318599	3319442	+	CR45772	79	40	No	http://www.bioinfocabd.upo.es/ab/results/814643629667447/results_814643629667447.html
Y	3323143	3323855	+	CR45773	79	40	No	http://www.bioinfocabd.upo.es/ab/results/814643629667447/results_814643629667447.html
Y	3340824	3341546	+	CR45775	79	40	No	http://www.bioinfocabd.upo.es/ab/results/814643629667447/results_814643629667447.html
Y	3345247	3345950	+	CR45776	79	40	No	http://www.bioinfocabd.upo.es/ab/results/814643629667447/results_814643629667447.html
Y	3358571	3359286	+	CR45777	79	40	No	http://www.bioinfocabd.upo.es/ab/results/814643629667447/results_814643629667447.html
Y	3370887	3371602	+	CR45779	79	40	No	http://www.bioinfocabd.upo.es/ab/results/814643629667447/results_814643629667447.html
Y	3376224	3376984	+	CR45780	79	40	No	http://www.bioinfocabd.upo.es/ab/results/814643629667447/results_814643629667447.html
Y	3250355	3251252	-	CR46279	79	40	Yes	http://www.bioinfocabd.upo.es/ab/results/31014802473695/results_31014802473695.html
Y	335386	335911	-	CR45946	102	60	No	http://www.bioinfocabd.upo.es/ab/results/653836646889434/results_653836646889434.html
Y	346620	347145	-	CR45947	102	60	No	http://www.bioinfocabd.upo.es/ab/results/653836646889434/results_653836646889434.html
Y	3059061	3059480	-	CR46157	131	80	No	http://www.bioinfocabd.upo.es/ab/results/948702362672524/results_948702362672524.html
Y	3231310	3231723	+	CR46186	132	80	No	http://www.bioinfocabd.upo.es/ab/results/99675758582638/results_99675758582638.html
Y	3085424	3085676	-	CR46162	137	120	No	http://www.bioinfocabd.upo.es/ab/results/627239369860948/results_627239369860948.html
2L	19740839	19742506	-	CR44906	240	190	No	http://www.bioinfocabd.upo.es/ab/results/406499365418316/results_406499365418316.html
Y	3185268	3185720	+	CR46175	338	270	No	http://www.bioinfocabd.upo.es/ab/results/859525923690856/results_859525923690856.html
Y	3191215	3191491	-	CR46178	338	300	No	http://www.bioinfocabd.upo.es/ab/results/650597424320043/results_650597424320043.html
Y	3137617	3138026	-	CR46171	341	270	No	http://www.bioinfocabd.upo.es/ab/results/995916912173019/results_995916912173019.html
Y	3164949	3165401	+	CR46172	342	270	No	http://www.bioinfocabd.upo.es/ab/results/103428408577205/results_103428408577205.html
Y	3113685	3114094	-	CR46168	343	270	No	http://www.bioinfocabd.upo.es/ab/results/936556016401485/results_936556016401485.html
Y	3229424	3230181	-	CR46185	363	340	No	http://www.bioinfocabd.upo.es/ab/results/665773186207847/results_665773186207847.html
Y	3272835	3273532	+	CR46152	365	300	No	http://www.bioinfocabd.upo.es/ab/results/14275332520814/results_14275332520814.html
Y	3060612	3061377	+	CR46187	367	330	Yes	http://www.bioinfocabd.upo.es/ab/results/743082677087844/results_743082677087844.html
Y	3241623	3242076	+	CR46189	387	320	Yes	http://www.bioinfocabd.upo.es/ab/results/975842004249901/results_975842004249901.html
Y	3236012	3237041	-	CR46188	435	360	Yes	http://www.bioinfocabd.upo.es/ab/results/737899707936780/results_737899707936780.html
Y	3093052	3093817	+	CR46164	455	420	No	http://www.bioinfocabd.upo.es/ab/results/182008867225707/results_182008867225707.html
Y	3203881	3204640	-	CR46180	462	420	Yes	http://www.bioinfocabd.upo.es/ab/results/147330813416378/results_147330813416378.html
Y	3071943	3072466	+	CR46159	482	440	No	http://www.bioinfocabd.upo.es/ab/results/349526443359540/results_349526443359540.html
Y	3218291	3218817	-	CR46183	482	440	Yes	http://www.bioinfocabd.upo.es/ab/results/147770803728239/results_147770803728239.html
Y	3212119	3212805	+	CR40601	527	470	No	http://www.bioinfocabd.upo.es/ab/results/965105454278276/results_965105454278276.html
2R	3468952	3470223	-	CR45227	1909	1540	No	http://www.bioinfocabd.upo.es/ab/results/514005292513505/results_514005292513505.html
3L	16581637	16582767	+	CR43727	29744	27988	No	http://www.bioinfocabd.upo.es/ab/results/744313722084374/results_744313722084374.html
