# Supplementary material for: Ancient evolutionary signals of protein-coding sequences allow the discovery of new genes in the Drosophila melanogaster genome
Source: BMC Genomics. 2020 Mar 5;21:210. doi: 10.1186/s12864-020-6632-y (PMC7059364; doi:10.1186/s12864-020-6632-y)
Supplement: Supplementary file 5 — Additional file 5. AnABlast results for 100 shuffled versions of the CG45546 gene, in addition to its reverse sequence. [file 12864_2020_6632_MOESM5_ESM.xls]

## Sheet: reverse+randoms
Sequence ID	Sequence	Peak-height	URL
Reverse	GTTTTTTTTGTGTCTTCGGCCCTAGTTTGTACTCAGAGCGCAAACCAAATTACCCAATTGCTCAAACGTAAAAGGGGAAAAGGTAAAAGGTAAGCAAAAATAACTCCTTAGAAGTTAATTGCGACGCCCTCAACACTTTAAACTAAAGCGAGTAGGTCCCCTTTTAAAAGATTAACTCAAAATTGAGAATCATTAATTCAGCTTTTTTGGACAACCGTAAGCGACGAAATTTCTAGGAAAACGAGTGTGACTGAGTAACCTTATGTCCACGACAAAGACGCTTAGGTTGGGTAGAACGTTTACGTAGGTATCGCTGTCAGGAAGTGTGTTAGGTCCCAAAGAGAAACAGGTGTCCTAGAGAGTGTTCTGGATGTTCCACTTTGATAAAGGAACCTCCTC…	0	http://www.bioinfocabd.upo.es/ab/results/503954588509262/results_503954588509262.html?cgi=0.14143735665997614
Random1	CCTTTTAGGTTGGATTGCGGAGACGGTAGGCGGGTTTGGCAATGTAAATGACTTAGGTCTTTTTCACCGTATTATTGTGAAGGCTAAGGAAAATACAAAGAGTAATAATTCTAATTTTCGTTAAATCGGTTAGATTTGTTTGCCACTGGAAGCCCTACTTTATTGCTGATGAGCTTGCGTATTTCAGGTTCTTTCTTACATATCGAGATTACAACCACTAGGTACCCTAAGTCGTTGCCACTCTTTCGGATAAGATGTCCGAAGTCGCAGATTATCTCATGCGACTGTTTTTCGTTACCATCAATGACGAATGCAATATTGCACGACTATACTTACCTAAGCTATCGGAAATATACGGTAATCGATAGACCTTCTATATACATAGGTGCTCATTTCTAG…	0	http://www.bioinfocabd.upo.es/ab/results/734458219333650/results_734458219333650.html?cgi=0.23494093057000154
Random2	TGACTGACTTCATGGAGTTCTTACCATCTATGTTAAACAGCAATGCGAGTGTAAATCAAGTTGGTTCCCCATCAGTGATTCGCCTGCTATCCATAAATGATTATGTCAAGTCTGTTTTCACATTTCTTATGTAATTGGTACTGTCTTGTTGAGACTCGGCGCTAATGTGGGTTTGTGCAATGACATTGAACACCGATCAATGACGATCCAAAGGATGCCCTTTTGAGACCATAAAATAAAAAAAGTCTTGGTCGCCATTTGAAATTCGAAGTGTATCATTTAAAGGCCCCCGTGTGCGCCATGCAAACGAGAATGGTCTTGCTCCTGCAAAAATGGAAATTGTTTTTCTTTTAGCCCAAGAGGAGGATATAGACTAGTGGCTAAGAGCGATTCCTAGCT…	0	http://www.bioinfocabd.upo.es/ab/results/52482468382553/results_52482468382553.html?cgi=0.14059707605161775
Random3	ATTATTAAACGCTCTAGTTGTAGACCTGTTACCACCACTAAAGGGTAGATGGGAACAACTTAAGTATGGTCAGTCGAAGGACTATCAAAGCTGTAATAGCATCAGTTTATTACATTCAGCTCTATAGAGTTATATGGAACGAGCTGCACTGTGTACACACCGGAATCCGGTAGATGAAGCTGGATAACATCTTTTCCAATCGCTATTGTTAAAATACTCATCAGAAAAGCTGAAATTAATGTACGATTATGTCTAAGAACGTGAATTTTTCTACATGTAGACTTAAATTGCAGCCCTTTAGTCTCTTTACTGGCGGTTTAGTCGGATGTGGTTGACAAGATAACTTGCTGAGTTGATATTACCCCCATCAATGCATATTTTATTCATGATTGACTCGCT…	0	http://www.bioinfocabd.upo.es/ab/results/590727912102924/results_590727912102924.html?cgi=0.8853445490403565
Random4	GGTAGCGCTACTTGGCCGCCCCAGGTTCGAAGACATACGAAGACAAGTATCCATGAAGGTACAATATGATAAAAAGGTCCGCTGTAAACCTGTCCGGCAGTTAGAGTAAGCGGTGTGCATTTTCTCGAAGGTCCATAAGTCCAACTACGCAAATAAATATTGCTTTCTCTTTATCTAATTTGTATCGCGGGTGAATGTTTAATGTCGACGCAGTTTCTCAGCGTCGTTAGTTTACCTTCTATGCTAATCAGACGCAGATAGTTTAATCACTGATGATATTGCGTAATGGTTTACTAAAATTCGAATGTAGTAAAAGGATTATTATATTTGTAATACATGAAATTATGATTTTCTCCCGGGCTCCTATATTATGCCGATGGAGGACGTCTCCTTCCATTA…	0	http://www.bioinfocabd.upo.es/ab/results/160902883232669/results_160902883232669.html?cgi=0.014634948630606437
Random5	GTTCTGAAGTTGATATGGATTTACATGTTATTGACGACAACGCCCTGTCGAATCACTAACGTCTCAAATAGAAGTATATGAGGGAAATGAATTCGTTAATGCAGTTCGAAGTAGTTTAGTGTAACGTTCGGCCATTGAAGAGAATCGCATTTCGTTACCAGTAATATGGGCATTTTAGTGAGTTAGTCATCCCAAGATACGTGTAATCAATATGGATGTTAGTGCAACAACTTGCGGGATACTTGGACCCAGAATAGTTGTGATCGCGTGACTCAATATTCTAAGTGTCAGTGTCTTGACTTAAGCAGTATATCAAAGACGAAGACCTTGATACTGCTAAGCTGGTTGAGACGTTCGGATAAAGAATAAAATGTACTGATATTTGGTAGTACACGCGTG…	0	http://www.bioinfocabd.upo.es/ab/results/350335481417463/results_350335481417463.html?cgi=0.41837414390890026
Random6	AGTCGATTTCTTCACCATCACCTTAATAAAGCAGATAAATTCTCGACCCGACACTTTCCTAGGCGAACGGAGAACACTAATCTACGAAGTTAATGTCAGACGTTGCGTCAAAAGCAATCTTTAGAATGTGCCCTATCAATTATAAGTATCTTTACGTTGTTTTCATCAGAACATCGGATTTGCGTTTAGGAGTTTTTAGATTGTTTAGTGGATAATAACAAATCTCGGTAAAAACGCATTTGCTGAGAGAATTCGCCGGCGATACGTGCTAATCACCCGATCAATCGCTACTACCAGTTGTTTAGATCATCATGCGTAATGGGTGTGTAAGCCCTCATGATATAAGCACGGCGATATGGAATCCTCCTTTGATTTTGCAGGTTTTTTCACGGCTAAATG…	0	http://www.bioinfocabd.upo.es/ab/results/416096323709101/results_416096323709101.html?cgi=0.5248891124911501
Random7	AGCAGTTAATCGTCACTCGTCGTGTGACTAATAATTTTTGACTAATTTCTATCACGGGAAGTAAACTTATGTATACTAGTTGTTATGTCGCATCAGATAGCACGCCGGTATTTCGCAGACTGCGTACATAGACTTAGTACTAATAAAATTCGGCACGTGTGTGTCGGCGGAGTTACCCATGATTAAGGGTATAAGCCGTTTCCTTCTCATACTAATGATAACGCTGAACGTGAGTCGTGACCAGAGAAATTGCCCAGCAAATAACGGTGATAGCTATAACTCAAAAGCGCAACTCAGACCTCCAAGATGAATCGATAATGTCATAATAGTGCGCATATTCATTTATACAAACAGGGTTTGAAATTTGTCTATGGATAGGCGATTAACCATTATTTAACG…	18	http://www.bioinfocabd.upo.es/ab/results/793461997601301/results_793461997601301.html?cgi=0.9704677864407502
Random8	CGGATAAATGGTACCCTGACGGTTAGTAATAACAGTTTTAGATATATAAAAAAAGAGAAACTGGTCAACTGGCGCTATTGTTGTCGTACCAGTAGAGCTCTACATTAAACCTTTTCAACGATCCAATCTTATAGACTCATATATAGAGAAGGTATAGTTGGGCGCATTTTTAACTGAGCCGTACTACCTCATAATTAGTATGTACTCCATTGAATGTTTAGGGGCCACTGTTACTGAGTGCGGCCGACCCCTTCCGCTGAAGACGCTTCTAAGGGTTTCCTATAATTCTTTCTTAGAGAACTGATGTCACTTATAACGTATGTCCGGATTTTATACACTTTAACGAAGATATCAGTGAGTGTGCCTCATAAAATTTTAGAGATTCGTTGCAGTCGTAGC…	0	http://www.bioinfocabd.upo.es/ab/results/341154828275652/results_341154828275652.html?cgi=0.5505838203901706
Random9	CGGTTTCTGGTGCCTCGGCTTCGTTAATGACCATAAATTTTATTGTTATTGTTCCTATTTGGAGAGCTTCTAGTCATCGAATCTAACACACAAATTCAAAGGAAGCATAGCCACACTTGAAATAGGACTAATTGGAAAATATGTGCTGATGACTTCATGGTGCATCACGACTATACTAGCTCAATAGTTTACAATTGCTGATGGCTTCTAAAAGAATAGTGCTTATATGCAGCTAGTAATTTCATATTGTATATCTTAGGTTATCAATTTGAGTTGGCTGGCATAGTGGATGGTGGGTACTGTATGACTCTGACGACGTCACTGTCGACATTGATACTTATCTTAAATTTTACTGCGGCAGTGAGGCTAGTCCAGTATGACCATTCGATAATTGCTAGC…	0	http://www.bioinfocabd.upo.es/ab/results/55573674923838/results_55573674923838.html?cgi=0.6792967004734959
Random10	TTGACCTGTTGTTCATAGTACTGAAGCAAAATGTTTCTGCTCAAACTCGCCAAGTACTACAAGGCGAGTGAATATTCGTAGAGAGTCAAAAGTACAATGGCGTGTAGATTACTGAACTTATAAATATGACCATGCGCCATGCACTTTCGCATTAATTGACGTACCAAAATGCTACGACCGGACCATTAACTTTCTCCGGGGCTCTTTTCTCAAGCCCGGTCCCGAAGCAGCAACGAACATTGCAAAACGTGACTCGGATACTTCTGCGTGTTGGTCTATTACTTTCTTTGCAGTAGCTATCCAAGTATTGGGTGCTAGAATAGATTTCTAGATAAGATTCTAAGAATAGAAAACCCATTAGACGCTTCTAATGTGTATAATACTAACTGATAGCGTCAG…	0	http://www.bioinfocabd.upo.es/ab/results/591426875748769/results_591426875748769.html?cgi=0.9609364621027577
Random11	GCTAATAGTTCAGAGTTAACGTCGCCTAACACCGTAGTATAGAAAAAAGAACCACCGATGTATGCATTCAGGTTTTATCCCTGAGGATACGTCTCATTATCTGCTTGTCCTATATCTATAAGATGTGGCTTTTAGTGATCTTGCCTGGCATTGCTAGAATTATAATTTCGATGAACAATCCCAACGCGCACTCACGGTATGTTATTCGCGTATGGTAAGAATCAGAATTAGTCTACATACAAGTCGTCGTGTGGACGTATAGAATTTCGGAGCCTATTGGGGTTCAGTCCAACTTTCTGAAGAACTGCGTCATGCCCAATTTAAAAATTGAAGATAGTATATTCCCCAATTGTGCTGGTTTTGACTTGAGCATCTAAGGTAAGCAATGCGTTAATGAGA…	0	http://www.bioinfocabd.upo.es/ab/results/570137233314202/results_570137233314202.html?cgi=0.18782595829399595
Random12	CTAAGATAAACTGAATTGGCGCGCTGCAATCTACGCAGGTATACGTTACCGCACTGCATCCTATGCTCCCTCGATGTATATACGGCATGTAAGTATGATTATGCATAAGTTAGCAGTGATCTTAATCACTGCATGTGGGATCTTATAGAATCTTTGTCCTTAGCATGGGCGCCAGGTCAACCCATGCGTAGGAAAATGTGGCAATACTTATGACATCCGTTAGCAAACTGTTAGGCAAACTCGGTGTTCACGAACTCTCATGCTATATCCGCAAAATTAGTACTTATTGTTTTTTTAACCTCTGATCTAACTAAATTTATCGAAATTGGAGCGGATTAGTACGTAAGTCATTTTATGACAATTTTTTAGTAATGGCACATTACCCAGTTCAGCAGATAT…	0	http://www.bioinfocabd.upo.es/ab/results/40378667953522/results_40378667953522.html?cgi=0.464223802481861
Random13	GGGTACAGGCGATCATTCTTATTTAGACATATTGGATTTCGGATTGCAGAGGATATCAAATTGGGCGAAATAAATGTACGGATAAACATTCGCGTTTGTACTGTCAAAGTTTGCCTTCATTGTAGTTTACGGGGAATGAGGCGTTTTAAGATCAGTCTTAAACCTGGTGAGCTGCACTTTTTTATTTACACAATTAGGGAACAGCTTCAGGTTCATTAGCCTACTACACATATTCATTATAATAAGCTTTCCGTAGTATTCCATTATATACTGGCGTATCGGATAGTTAACTGGCATCCTGGCGGGAAATAGAAAGCGGATATGAGTAGAACGTTATCCCGAATACCCGTAGTTGCGCGGTCATACTCCTGCAAACGACTTCCAAGTATATTAACCACA…	0	http://www.bioinfocabd.upo.es/ab/results/239798925192193/results_239798925192193.html?cgi=0.9863975121228692
Random14	CAAGTCGCGGCAATGGATTGTGTGTGTCCCCGAGGCTCACATTCCTGAAGCTATAGTCATTGATGAATGAACCGCATACGCGTTTCTATGAAAGAAAAGACAATTGTACGGTATAGAGATCCGAGTAAAATGAAGATCTAGGCAATAGAAATGAAGCTACGAGACACACGTGACAGATCAGCTTTAGAGCGTGTTAAAATATGGATGGACTATCTAAGCTTGAACCCTAGATCGCCACGTAAAAAGAAAGATGCTTTTCCATAGACCAACAAGCTGTCGTTGATTTGGGGTCTAATATAAGAGTAAACTTCAAGACTTAAGTATTGTTGTAATTTTGAACTCTGAATCATTTAGTTGTAGGTTGATAAGTGAGGCCATCGACTACGAACGCTGAATTCT…	0	http://www.bioinfocabd.upo.es/ab/results/399962391312332/results_399962391312332.html?cgi=0.6075178207295592
Random15	AATTGTTAGATTAGTCTAATGTATGTATACGAGTTTCAGAATAAAATCGGGAAAGTGGCTTGAACGCTGCCCTAACAGACCAAGTGATGAAGTGTAGCTTGTATGTTCAGCGCGAGACACGAAGTGTATTATACGATCTATGTTGGCGGTGGATCGGGAGGCTTTAGAAGTAACCTCCTAACTAAACTGGGAGATCATATAAATATTTTTACCCAGATAGCTCTGTCTCTCCGAACTCGCAAGTCGAATCTAGTAATTATAAGCTGTGGCGAATCTTAGGTCTAGATAATCGACTGCAAGTTTGAGCAGGCATTAGCGTGCATAGGAATGCTCTACGATTTCGAATAGGTCATTTTTGTGTGGAACACCACTGTAGTCTTAGAACTCTGTTTCAGCCTT…	0	http://www.bioinfocabd.upo.es/ab/results/311510621178062/results_311510621178062.html?cgi=0.7647462812041097
Random16	GTTACTAGTAACCGACAAAGTGTGGATTTGCTTACATGACTTTTACCAGTTACAATTTGAGGAGCTAATCATATGGAAAGTTAAGTCCCTAAAAGACTACCTAATTCGACAACATATTTTACCGGATGTAGCAGACCTAGGATGTCGAGTTTTTTCTGACATATACAAAAAGAGCATCAATCACTGGTTGACTTACGCAAAAGCGCATTGGTATACTTTCGGGCAGCAAGTGTCTTGAGGTAGTTCGGGTATTTCGTCTGCAACTAGATGTTGTGACACGCGAATTTCGATGGATAAATCAAAAATATGAGGTCACGATTATATCACATTTACGGATTGTAACGTTACTCTTTAAATCGTGTTGTAATCTTGCAGAGAGATATTGTTATTATTTAATTT…	0	http://www.bioinfocabd.upo.es/ab/results/272933636865676/results_272933636865676.html?cgi=0.051481490786076334
Random17	CGTATAGTCCTTTTTATTACCTAGAGGATCAAACAGATATAGAGGGATTTGGTCACAGTTTGAGTTAACCATCGAGGCAAAATTTATTGACTTCAAAGAAATTATTACCCGCAACGCGCTTTGGCTATTGGATACATCGTTGTTGAGAAGCGACCGTTACGGTATGTGGTTTGTATCGCAAGAACGTTTGTTTGGTAAACTGATTTTGTTATTAATTTTACACCTCAATAGCAAATTCGAATTGAGACTTTAGCCTTATTCCTGCCGTATGCATAACATCCGACCTATGTCTAAGGAGAAATTTTCGACCGCACTACGAGGATGAACGTACGCTTATCGGGCGCAAGCAAATGACAGCGACAATAATTGGCACTAAGGCGCTACGGAGGAATGATAGGG…	0	http://www.bioinfocabd.upo.es/ab/results/120479825492115/results_120479825492115.html?cgi=0.8096272618511293
Random18	AAGCGTCATACCTAAGGTTGAAGTCTTCCAGGACAGGACTTTAGGAAAATACATTTACTCAAGCTCGTGATACCTGTAAACTTTTCCGTAAAATGAGTAGATTCGCACCTAGGGTTCAAATTGCGTCCTGCGCGATTATATGGGGACGATAAGGAAATACTGAATGAACCGATCTAAAAAAATCATAAAGTCGAGTTAGTATATTTGTGTACTATTAAGTGTACAGTGTTGTTCAAGGTCAATACTTTGGACACTAATAATGTTGACCGGGACTACCGCGTAGTATGTATTATATTATGCATACAATGGGTACGAGGAGAATAGTGCCGGTTCACTGTGATCAATGGTTTTTGGGTCATTACTGGATCAAGAAGTACCATAGTTTGAAAGAGCATTAAT…	0	http://www.bioinfocabd.upo.es/ab/results/725937460390017/results_725937460390017.html?cgi=0.9013550095822391
Random19	TCCACTTCCAATGAGTAAAGCAACGAAGTTATACTAGTACATATGTGAAAGAGCGCCTAATTGTACCTAGTATGTACATGATATAATAACCTCGCGAATACTTCTTTTAAGCTTTCTGATGATTTAACACCTAATAATGCAACTTGACATTCTCTGTTTCCCCAGAAGGTGCGGCATCTCTAAAACCCTGGTCTGTTCCGATGATAGGAATATTATTAGACCAGTGCACCCTACGTGGTAGTTCTCTCTTCCGGTCAGCATTACTGCATTTCTATTGGCGCTAATTTTCGTTGTAAACTTACATTAATAAACGGAAATCATGTTGCGTTTCAAAGAGGTAATTTATGCAGTAGATCAGGCGGAGAGTGCTTGATGATCGATTAACTTAGAGCATGCGGA…	0	http://www.bioinfocabd.upo.es/ab/results/439516888539404/results_439516888539404.html?cgi=0.33015621049437505
Random20	CACGGCTTTTATTTGCGACATAAGACGGAGACGCTGCTTAGTTGATAATAAGTCCGGTGTCCGTTAGCTTTCTGAAGATATATAGCGGCTTGATCACTCACAGAACAAAATAGTAGACATCTGGCTATACTGTTTGTTGAGCAATGTTGACCTTAGGATATCTCTAGTTCCTTAAACCATAACTTTACTGATCATGGGCTGGATTTTAGATTGCAACCAAACCAAGGGATAACATTCGGATGGTATCATGCTACATGATTTCGGTAGCACCGTAATTATTGCATTGGTTGTGGCTGTACGCAGGTGGTCTGAATTGTATTCTATAAGTATATAAATAGGACCATTTTTTTTGGCATATTGCGTCGAGAACCTTATTTTGGCAAGTACTTGTGGGTGGAA…	11	http://www.bioinfocabd.upo.es/ab/results/243917233151481/results_243917233151481.html?cgi=0.9673740765423662
Random21	TAGTGGATACACTTATACAGTTACATTGTTTACTGGTGAAATGTAGTCTGGCCGTAATCGCGCACAATTCACTCCGAGGGAGGAAATATAAAAGCTTTACAGGATATATGGGTGCTGACATATATTTACGCTCGCGGAACGAAACCCCTAGCCTTAGCCTGCTTATGGGGTAATTCTTACTTTCTGTATGACACGAAAAGAAGTCAACTGTTTTGTTATTATATAACTACTTACATCGATTGGATAGCGCTGTGAAATATAACAGACGTTATAAAATGTTCCAACACACTGCAATACTAGGTTCGCTTGCTAAATTCATGCTTTCATAACAGGACACAGTATGCAGTTCTTACGACCAGTTGTTCGATGTTCAATCATTTAATTTCCTCGGGTGTTCAT…	0	http://www.bioinfocabd.upo.es/ab/results/137533263377012/results_137533263377012.html?cgi=0.2175065388812919
Random22	ATAAAACCCTTTGCAAGTGTTACAGTGACAAGAAAGGTTTCCTGCTTTGGTAGGTCTCTAGATCGTATGTAAATTCTGGAGTGGGTTTCACGATATGATAATGAGCTAAATTATGGTTGGGGCTCGAATATTCACAGTATGTAAACGTTTTCACAGTGAAGCACGATCTACAAGGCATTTCGTTCTGAGGTTTCTTTACAACGGTACCGTAATTTGTTAATGTACTAGCCGAGTTTATGTGTCTTGGGCGTAAATGTTCACTACCGTGGGACATTATTACCGGATTAAAGAGATACTATACTGCCAATAGTCGCCAACCGTCATGGGTATGAGACTTTGTAAAAATCAGATTCGGTTAGAAATGTCAGAAGCACGATTGACAGATAATTGTTACGTCGC…	11	http://www.bioinfocabd.upo.es/ab/results/418749086166830/results_418749086166830.html?cgi=0.7055161989601919
Random23	GAGTATAAACAGCATGCGCCTATCAATCTCAGAGATACAAAACACTGTCTGTGGGAGATTACAATCAGTGGGTCCATGTACCGAACTCCATCGTGTAGTTGTTTCGCTACACATTTGGTAATCATGACCGTGATCGCAATTTCACTGGATGGGGGTACCTAATTCGGTTAAGGGCCTTTTGGATTAAACCATTAGGCATATGAGTACACTTTGAGATAAGCTGCAAGATCATTCGTAAGGAAATTGAATAGAGGAACTCTCATCGATGTTATCAAATTCACGAATCTGGAGCCTGAATGATTCTTTCTCATGCAAGCTAGTTTGTCCCGATATGTTGTTCCCAAATGTGTACGCTTTGTGTACCGTAGAATACTACACTCTGTGGAAGGGTTTAAGGAG…	0	http://www.bioinfocabd.upo.es/ab/results/72250639627785/results_72250639627785.html?cgi=0.8822209736098953
Random24	GGCCGCGTCGTAGGATAAAAGTTAACCACCATTCATATGCAGTTCTTTTCCGAAATGGACCTTGTGAAACAACAAAGCATAGACGTTATAGCTAAATTTTTACTAGAATTGTCATGCACCATGCGGATTGCTAAGCGTGAATCAGAGCCGATCTTTATCCTGAAAGTTCATGTATATAATAGCGCTCGAGTGTTATGCTCCTCCCACAATTGGAAAGAGTAGAGTCTCTCCTACACGTATGCAGACCCGCTCTTTGATATCTTGAGGCAAGAAATGTGGTGTTTGTGTATTTAATAATATAGATAATTAGCGCTTTAAGTAACCGTCAAAAGGTCTCAATTGTTATGAATACGGACCTTAGGATCCCCATTATAATTTTGATATAGAACTGTAGCATTC…	0	http://www.bioinfocabd.upo.es/ab/results/347500508724810/results_347500508724810.html?cgi=0.32049555192308965
Random25	CTTAGATTAAGAGAGCTGCCGACGAGATAAGATGTCCATATGCCAGTGAGCTCTTTAATTGAATAGAATATTAATGCAAAGACTTATGTGAGACCACGCGCTACTGGGAAGTTCACTAGCTTTAGTGCTTCAAGCTATATTATCAATTTTCTGCGACGTGTTTAGATATTAAATACTGTTGTATGATTTTCGCATATTCTTGTGTAGCGCAGTGTCGATTCGCAGTTGTATCCATACTGCTTGTTAACTCGTTTAGAGCAACGAGAAGCTATGCGTCTAAATAAACAGAATTTGTACTAAGGTCGCTCGTGAAGCAGGTTATGATGGATCGCTTCTCACGCCTCGTCGACCAAATAAGAAAAAAGTAGAAAGGGCTGTTCTCACTAGGTCCTGCCGACT…	0	http://www.bioinfocabd.upo.es/ab/results/844466893774555/results_844466893774555.html?cgi=0.037109267490185616
Random26	ACTTATTTACCGCGACGCTTTGCGATACTGTCGGTTATAGTTTCTTGGTACACCTAACAATTATTGCCTTTGTTCGACGATGCGTTTAGAAATAGATAGAAGACTTATCAACTCAGGCCTTAAGCTGAATATCGAGCCAAATAAATCATCTGCTCTTTTGAATATTGACATGCATCTTTTCCATATTATTAGATCCAGCTTAATACTCTTGACCTCAAGAAAACTCGAAACTTGCAGTGCATACCACGGCTAAGGGTATCGCAGGAATCAGTTTAGTAGGAGAAACTTTCTCGCCTCGGAATCTCCTCTGCACTGTCCAGAGTGTCAGTGCTGCAACTCGCTGTAATACATTATTCTAGTAATAGAGGGGTAACATAATGGGTATCATGCGGAATTTGA…	0	http://www.bioinfocabd.upo.es/ab/results/36165646583871/results_36165646583871.html?cgi=0.9929236082253419
Random27	ACTACTTTAGTTCATTATTTATGTATACCTCCCACATTCTGAGTAGTTGAAAACCATTGAAAAAGTTCGAGAGAGATTAGATTGACGTCTTTACGTAGCCCTTAACAACATGCTTAGCACAACCACTTCCTTGCCTCAGTAAAACTTTGTAAATGAACATATGTTGAATTTATGTGACGCAATTCCCCCCGGTTTCTATATCGAAATAGCACTTGTCGTGCAATTTAGTTCGATAGCTCATAATGCAATGGGATGCACTTATCACGGGAGTGGAAATTATTTGAAATTGGCGGAAATCTGAAAGGTTTCTTATTACTGAAGCATAATTCGGTAGGAAGCTCATGTGTAACCTTCAGGTAACAAAGCGGACCAACTCTGCGTTACCTTCCAGGTGTGTTG…	0	http://www.bioinfocabd.upo.es/ab/results/667529296902106/results_667529296902106.html?cgi=0.2106123429551291
Random28	ATTGATTAATAGTATGTTTTGACATTTGCGAAAATATATTGAATAAGTAATACACGGAGCCCGCCGTTACAGCAAACACAGATTGCGTTCCTTCTTGGTTTACATCGGAATACTAGGCTAGGTGTTCCCTTGCGCCAGGGGCTCGTGTAAAATATGATCATCCGAGTGAGCAGGTTTGTGTCTCACTACGACACTGTAACTTTCAGCGCAAAAGAGATATTGCACGGCGCTCGCATAAAAGTGCGCGCCTACTGAGGAGGATAAAATGAAGAAATAGAACTCATCGTAACCAGAGTATTGTAGTTGGGTTCCAGCTAAATTCTTTAAAAGAAAATTCTGTAAGGTGAGGGGTTCAGGGCAAGTAAATCATAGTGCTTTCTCGTCACGCTTTCACAAAGT…	0	http://www.bioinfocabd.upo.es/ab/results/927140863918797/results_927140863918797.html?cgi=0.42003337915013106
Random29	AGCGACTATTACCTTAGGACTAAATCTCCTCAATCGGCGTTAATGCCTTGTGCTACTCAGTCAAGCTAGATTATTGAAATTGCACAAGTAAGCTACACTGGTTTCCTTTTTGTTTGGTCTTGTGAGCCGTATGACCGGTTTGCTATTTTGTGCCTAGGTGGTAGGCATATTGAATTTTGGTTGCATTTCAGAAGCGTAAATAATATAAAAATTAACCCGTACATACGTAAAAACTATGGACGAGGGCATGTATAATTATTCATTATAGACAAGCGTTTTCGTCATTCCCTAACAATTAGTTGCCCTGCATCCAGATGTTTATGCTTGGAGCAAAGACCATATTGGGCAACCAGGCCGAGAAAGTGAATGGGTCTTTCTTTTCCAAGTACAGGTCACAAC…	0	http://www.bioinfocabd.upo.es/ab/results/127883649504841/results_127883649504841.html?cgi=0.5456390628080031
Random30	GACATATAGGTCGACACTAACAATGAAGTAATATGTCCTGCGGTGTTAAGGTCTCGTCACGACTTTCAGTATGTTATATGGGGTCAGCACACTTTTGCGGCAATGATATTTCATGCTAACGATACAGGGTCATTCTAAACTTATTCCCAAGCAAAATTTAAACGTATTAGTGATCTACGGAAAATCGGAAGAATCTTTAAGGTAAAAGTGTGTTTAGACCGTAATAGCTTTTCAGAGGCCGCCATGTTCGATTTCCTCGATGGGCTTACTACCTGACATCACACAAAACTCCATCGAATTTGTCATGGGGGTATGCCTGTATATCACCCTAAGTGGCGCTATTTGTCTCAACAAAATTCTTAAGTCTAATTTTTGCTCGAAGATGCTAACGTAATAGTA…	0	http://www.bioinfocabd.upo.es/ab/results/644277967586280/results_644277967586280.html?cgi=0.06379557963264004
Random31	CACACTAAAGATTTAGTGCTTCAAGCCTTATGAAATAACACTCGAGAACCTTTATGGCTGATTTCGAGGGCATGTATGACGCCATTAATTTTTTTTTCGGAGATAAGAGTGGTTGCATAACGCACACCCTGAGACAAGGGGTTGATGTTGCTGTGATTGTTGCGAAGACGTTCTCACCTCTTAAATTCTAATAAATGCTTCTTTGATGTGTGCGCAAATGAGTAGATTAATTAAAGTCCAGCTTCTTGTGAGTGGGTTTTGGAACAAATGTTTAATACCCATTCCGAGCACGGCGTCCAAACTGTTCCCACAGGGTCACCCAGAATTAAAAGGTTTACTCCCAAAACAGATAATTACAACAGTATCAGTCCTAGGTTACGTCACTAGAGGGCGCTGTTT…	18	http://www.bioinfocabd.upo.es/ab/results/876931649939255/results_876931649939255.html?cgi=0.3034079550823191
Random32	TGCCAATGTTCGGTACTTGTTGTAATGATTACGAGAGTTCCGATAACGACTGCCCAATCGACATGAAAATGACGAGCAGAACCCGCACAACCAAGGTTAGTCAACCAATTGGATCGGTGTAAATAGGTCTTGTTTAACTCCTCAAACCTATAAACTTATAGACAAATGTTATTTCATTCCTTTGTGATTTATACATCGGAGAATACATTAATAGGTACTTCTTAGGCATTGTAAATTACTACAACAGTCTTAGGAACTGAACGTTTAGGCTGCTTCAGTAGTAATCTCTGCAGCATGGAATAGGTTATCGCAATCATCGGTACTTTGGTCCATTATCTAATATCACGATAACTGACCTATCTTGTGAACCGTATATTACAAGTCTGAGTGCGATGTTCG…	0	http://www.bioinfocabd.upo.es/ab/results/366826714555831/results_366826714555831.html?cgi=0.1492116264622756
Random33	CGATAGGATTGATCATTAGAAAGTTGAAAAAAAATCCTAGCTCCTCGTACAATGTATATTGAGTCTCCTCATTACACCGCAATGATTAGGTAATTTCCAGATACCTTCATGCTGATGTGGTCAAGGTCAATGTTACTGAACCGGGACTGAAAACAAGACGAAGCGTAGTTACCCAGTATATCAATAACTTATTGAAACCGGAAGATTTAATCTAGGTTTTACAACAACCTTCGTACCATTATACGTTGGAGGTTCAGTTAAGCGATAGTCAAAATCGCGATTATTTAAATCCAAATTCAAGCGATTACATTCTAGAAATATTATTTGTGGGAGAGCCGCTGTGACTGTTTGGGTCACATGGAATCAAACACCTGGTTTGTTTTCCGGTTTTTCCTACTA…	15	http://www.bioinfocabd.upo.es/ab/results/680589100652472/results_680589100652472.html?cgi=0.48881294838713607
Random34	ATCGAGGCATTAAATGACGCAGGCAAGATTCGATTCAGAACGTGTGCCCTATATACTTGGGATTGATGGACCACCTAACCTTTAGTCCTAACGGATGTGGTGGTCATTATCGCGCTAAAGCATTACTTTAGAAATGGCAGTAGCCTCAAGTGGCAAACGTTAGTTCACTTAAGTTGATGGATCACAACATAACATGGGGATCAGAGACGATAGAGCGGGTCATTATTTGCTCTTAAAATAGCGTTTGTTGCCACCTAAATAAATTTTTTCAGAAAAACCGAATAATTGATGGATATTTTTGCTTTGATCTCTGCCATCTTACCGGCAATATCGCTGCAGAATTTGCCTTATTGCTATACTATTACACACGCGGAGCAATTCAGCAGAGGATTCTTAATT…	0	http://www.bioinfocabd.upo.es/ab/results/69301279335380/results_69301279335380.html?cgi=0.918918412487948
Random35	TATCAAAGATATTGCCGTATATTCGGTAAGCTGATCATTAAGAGTGAGTTTCTCAAGAATAAACAGAACCTCGTCGCGAGATTTATGGCTTTTAACTTTGAACCTGCATAAGTCCCTATGAGTTTAAGTGTAGTATATGTTGGCGAGAGAATCGAAGTTAATTTACACATCCGATTCAATCATAAAATCGATCTAAGTTCAGCAAGCCAGTATTCGCTTCCTAGTTACGCTCCGTGCAGGGGGCTATAGTCGTTCTAGATAAAAGTCAGAAGCGCGGTATTAATGTGTTCCCCAGTTTCGCCCGGAGTCCTGAGTTCGTCGGTTCCAGATGTAAAAACGCCTCACTAGTAGTATCTACCGCGGGACTATCATGTATATTATAAAAATACATCATAGACA…	0	http://www.bioinfocabd.upo.es/ab/results/581489428485841/results_581489428485841.html?cgi=0.9721429730782046
Random36	AGGGGGTATCTTGATAATGATGAATACTATAACCTGGTTAGTTCGTTCCGAGAGAGCGCATCTTGGGAAACGGGATCGTGACAATATCATATTAGGCGGCGGTTCATAACGTTCATATTTCGATTCAAAAGTGGATAGAAGCGATGCCTTCGGACCGATAATCTTAGCGTATTAACCCACACTTGTAGAGTTTTGGGAATCGTGAACAGAAGATAGTTATTTCAGATTACTATCTTGGGAATAACCTCGGATAAACTTAGAGAGTCATGGAAGCATATTACTATTAAGTAACCGCTCCCCTTATTTTCATTATCCACGTTACCACATAGCATGATCACTACTTCGCATCGCTTCATAACATATAAGTATGATGCTACTGGTAGGCTAATGTGCCCTTCT…	0	http://www.bioinfocabd.upo.es/ab/results/390695562892691/results_390695562892691.html?cgi=0.5856953370156872
Random37	ACATAGGGCAATTAAGAGTATCCTTAGCTGGATAACTAGTAAGAAACAGTTACTGTACTTTGTACACGTTTTCTTGCTTTATCGCATACGAAGACTCAATGACCGAATCTTGTGTATCCTTTTGATAAGTAATCAAGATGTGATTCGGTCGGCATTCGGACGGAAGCCGAGAATACCTATTCCTGAGCAGGACACTGAGTTTAGAGTATGCTGTAAGTAATTTCGAACCAAGGGGAAAGCGTACGTCCTGCCACTTCGTCAGTAAAATTCAGGCACAGTTCATTAAGTATAGTAAACTACACTGATCTATGTAGGATCGTCTGGAATATTAAGGCTCTCGAAAGATTAAGTGCGGGCGTATCTTTTCCAGTGTCTATCATGTCTTTCGCTCTAACTGCG…	0	http://www.bioinfocabd.upo.es/ab/results/158931182072596/results_158931182072596.html?cgi=0.17237415328555272
Random38	GATCGGAATGGTTTAACACCAGCGATAAGGCTGCCCACTGTAGCCATCTACCAGCAATAGATGTTATCGCAAGTTCTTAGTTGGCGTGAGCCTATGATTCAGGAGTTCCTATGAGATGCACTCACGGCGTAGACAAATATGGGCATAAAAAAGCATATTTAGGCAATAAATCGAACTTAAACGAACGCTACTATATTACTTTACTATTACAGTTTCATACTAATAGTTCCGGTACTTTGGGCGATAGTTATGGAATACAGCATCGAGTGTATGTTCAACATAATAACTGTAATATGGTACACGGTCTTGCAGAAGAGTGGTTACCCAAACTGGTAGACTAAAGGCTCCCTGGATTTAACATGCAACCTTAGGATACGAAAGGCAGTTTTGTGCAATACG…	0	http://www.bioinfocabd.upo.es/ab/results/148866964344964/results_148866964344964.html?cgi=0.92662700042736
Random39	GATCATCCATTTCCAGAGACGGTTGGAATGAGAATGTATCTTCGGGCATCCTAAACTTCTATTGGGACGAATATATTTTTAGTAGCCTAATAATCTTTGAATTATAACTTGATGTCGCCCCGCTACCGATAACAAATTTATTATGACTGGAACCTAACTGGTAAAAGTTAGAAGCTGCAACCGTTAGCGCTGAACAAGAAACACCTTCTGTGTCCGGGTATAAGTCGTATGCAAATATTAGAATGATTGAAGTTCAAAATTCACATATTATACCGGTTGGGCTGACTATTGATGTTCATTTTTTCCGAGTATGTTAGTTTTTCGTCGTTTTGTTAATCGTAATATCGTAAGCTAATACTTTCAAGACAAAAGTTTCGCGTATGTACCGATAGTATATGT…	0	http://www.bioinfocabd.upo.es/ab/results/412326798382313/results_412326798382313.html?cgi=0.917458707837445
Random40	GTACATATAAGTGCGTTCGGGTTGGGACCAAAGTCGATGTAGTACATTTTACCCATTTTCAAGGAAATATGTGTAGGAGACTATGCTAAAATTTTAAGAGGAGACGGTGAAGGTACTATGCGTAGTAATGACCACATGACCTAATTATACGACCTCCCGACTAGATATTGTTTCCCAGCGGAATTTGTTACATACATTTGCTGCTATATTGCGCGTGGTATTCGCGCCTTGAGTCCAACTTGACATAAGCGGGTCTTATGCAAAGTGAGTTAGTATTCCTTTATGAGTTGGTCCACCAATTAGTCTTAACCACAAAGAAATTTTTCCGTGGACTAGACAGTTTATATTACTTCAAGTAGAATTCAATAATCTAACGAAATTAATATTCTTAGTTATCCA…	0	http://www.bioinfocabd.upo.es/ab/results/892412496571527/results_892412496571527.html?cgi=0.3753059104590921
Random41	CATACCTATTATACATCGCGCCATAATACAGAGTACTATTAAGTAATTTTGTGGTTTAGGATACACGTCTAAACTGGGAAATTAAACTTGTGAGCATGAGCTCTCGACCTACTGGTTGGCCGAAAGTGGGCTGATGTGTTCCTGCTAACCTATATTCCACAGGCTAGTGTCTGAAGTTTTTTTATTTCGATCAATGTTCGATGTGCATCGGAAAACTTTTTCTAGATCCCAAACCATGGAACAATCACCTAAAGATAGATGTACGACTAGCGGCAGAAATATTACTGGTATATGTACGCTCCGATCGATTAGTTTTCGTGTTGGACTGAATTCAGGGAATCATTCTATAAATAAAGGAGACGGTCTCTACCCCTTGAACAAGGGTACATAATGGGCGAC…	0	http://www.bioinfocabd.upo.es/ab/results/317252608089805/results_317252608089805.html?cgi=0.5006861053898581
Random42	AACCGATACGAATAGTCTTGATGTTATGTACTATTTGAATCCTGACACATAATTACCTAGTTTTCTAACTTTACAGCTCCGGTTTCTTCGTGATTATTACTGCTTCGCATCCAGTGTGAAGTCCAGAAAATTATATTACGTACGCATACTAGTTATGAGAGCGTATACTAAATTTTAATATAATTGGTGCGTATGGTACACGCGACGTAAGTCTGGACATATTCTATTTGTGAGTCGATGGAGCTATCACCAGAAGATTTAGATATGCAACGCAGGTATGGAGTTAAAAGCCAAATAACTCTCCAGAAGGAAACAGTGTTCATGTATAAGTATCCAATCACGGCTTCAGAGCGTATGTGTAAAACTACATAGTGATGTGAATCGATAATAGTTACTAGG…	0	http://www.bioinfocabd.upo.es/ab/results/553249302393854/results_553249302393854.html?cgi=0.5387418698701635
Random43	CTGATCGTCCTAACTAATTATTCCTAGCTATTAAATAACCTTAGGCACTGGCATAGATCCCCCTTTACGTCGACAGAATAGGAGCCTTGTCGAGGTGAGTTCACCAAGATCTATTGAGAATGTTCTCGAATACCACCAAAATGCCATTGTAGACGAATCTACGCGAGTGCTCTGGGCCGGAATAGTTCTGGTTTCTAATGCAGCGTTTCAACATATTGTTATGGACGAGGGTTGCAGCTTGATCAGTATAGTAATTGGATAAAACAACGATCCACCTAAAGTCTTATTTATATTTTAATCAAGGGGAAATACTAAGTCTCACAATTTGGCTGGAGTTTAGACTTTTTTATGCATATTGATTGATCATCGCTCTCCTGTCAATCTAGCTTGATCTGGATT…	0	http://www.bioinfocabd.upo.es/ab/results/681669334721849/results_681669334721849.html?cgi=0.354798479265072
Random44	TCTACTTCAAGTCTTATGGATTAGCTAGGTTAAAACAGCCATTCATATCAAGGTCTTACACAGTCGGGATAAAGTAAAATTCTCTGCTCGCTTACGTACGTTTGTTAAGACAACAGCACGCAATTAGGCCGACTGCATATAGATTGTTTGATGTGTTTAGGGGAGATAACTCCCTAAACCACTGTGATTAAGTGAAGAGCTCACGTAACTGAATGATTTCTCATTCTACATGGTTGCATGACAATAAATGTTTGACTGTTAGGGGCTTTGTCGTGCTTGACACCTCAACTGTACTAGTTCCAGGATGCGTGTATTCTAATTCCAGCAAACCGACGTTCATGTAGTTTTGATGAACCATCATTCCAAAGAAGACAGTCTAGAGCCAACTTTGTTTTATAC…	0	http://www.bioinfocabd.upo.es/ab/results/754708412409858/results_754708412409858.html?cgi=0.4445171180239579
Random45	AAATAGTAAGCCGTTCGTATGTAATTTACTGGAAATAAATGTTATAGGTAGAACGAAGCTGAATCGATAAACTTTGACTGTTCACGGATAACATGATTGACTCTGTGCAATATTCGGTAATCTTTTGATCATTTTGAGTATGGATTCACTATGTAACTTCTTCTGAGCCTACGTTCATATCCTGTTGACGTCACGATGTGATGACACTAGTGACATGAAACTGTACAGGAATAACGGAGGAGCTAGACACTCAACGAACTATTAAGTACGAAGGTTGATTATTATTATTGCTCAGGGATAATAACACAAATCGCCCGGTGACTGGTACTTACTGTCCAAGATATGTCTTGAGTACTCTTAGACCTCACGTACACCCTTTGGTACAATGTGGATGATGCT…	0	http://www.bioinfocabd.upo.es/ab/results/790690684997574/results_790690684997574.html?cgi=0.04643273394519054
Random46	GGCCACGATCTCATACACACGGTAGGTTGCATATTACTTAGTTCGGTCTACACTCTTAGGTTAATATCAACTAACACCGTATTTTATGAAGGTTTCTGGGTACCACATAAATGAGCCTAACTCTTAAGAACTCGGGACTGCACACACCTAGGTCTTCCAGACACATTATTAGATCGTCCACGCCCCGAGTCGGTATAGAGGGTGGCTCTTCATAAATTTCTCCGTTGTTATAGGAGATGAAGCAGTGACACGAAATCTCATAACAACGAAACATCGAACCAATCGCTAGGGAAACATGTATTGCTTTCAAACATGCGGACATTAATTCACGTAACTAGTTATAGAGGATTACCTTATTCTTGGTATTGGTTAAAATATAATCTTGGTTGCCGCTTGCTA…	0	http://www.bioinfocabd.upo.es/ab/results/994085020226524/results_994085020226524.html?cgi=0.24784076977990788
Random47	GAATCGCCCTCTGGATAATTTATCTAAGTGACTATCAATTAAGAGACTTTATGAACAATTAAGTATTTCCTGGGTACAGTCATTGCTCGATGCAGTTAGTCATGACGTTCTATCCTGGGAACCAATATACATTCTAGGAGAATCAAGCCAGCACTACTTTGGGGTGCTCTCCGATCCGAGGCGTCTTTTGGTTAGCCAGGCTGAGAACTTTAGGACCCACTAAAAATTATGAAGAAGGCTAATGAACTCGAACCGAACGAAGACAACTTCAGTGTTAGTCACGTCCTAGACTAAATCTGTGGAGGATAGATTATTAGACTCTATGTAAATTGTCTTGATAGCCTTCTGCTTGCTGATGTTTGGGCAAACAGTAAATGTAGTAGTTAATAATAATAAGGT…	0	http://www.bioinfocabd.upo.es/ab/results/663991830152557/results_663991830152557.html?cgi=0.21931131225028733
Random48	CGAAGTACAATAGGTCTCGGATAATATGCTTAAGCACAGCCCAATATTTCGCACTAGATAGATAAGTAAATTGGTGGGACCGGAGCATTCAATTATTGGACACCCGGAGTAAGAAGGATCAATAGTTGCTATACACGCGTTCGTTTGGTTTATAAGATGAGTACCAAATACAGGGATCGTTATAATAAGCATTTCGATAATACGGAGGCTACTATCAAAGGTAATCACTTCGCGCATATCGTATATTTTGATTTGCTTCCATATTATTAAAGTAGTTACTGCTTTAGACTTAAGTTAGTGACTTTTTTCCTAAGCGACTCGCAAAGACTGTCGTGAATGAACGCTGTTCTTCCGAAGAAAATTATGAACCAAAATATGATGACTTGAAAAGCATGGTTC…	0	http://www.bioinfocabd.upo.es/ab/results/575755711252899/results_575755711252899.html?cgi=0.5940365371038107
Random49	AGCTTTTCCATACTTACTGTTGCGCTTAAGTACTTAGGGACATCGGAAAGAAGAACTTGCAACGAGTGAACTATGCGTTATAGTTCATTGTAAAATGTTTACTCTGCCTTCAAACTTTAATGGCGTTAAAAGTATTGCCACATAATTGTCTAACACCAAGTTGCTCATAGAGCTGTTCTAGATGTCAAACAGATTAGGACGAGTTCATAACTCCCGTCGCCGGCGCGTGTCGCTGATCATACGTTACCAAAGCTAGAAGAGGTACAAAATGTAATCGCCCAACCCAGTTTTTTAAGTTTCGTACAAAAAGATAGTTCGGACAAATACAGAGCGTATAGCTTGGACAATCCCGACGTTTCATATCCATTGCTTGTATCCATAATGTACTAATAGTTAGTG…	0	http://www.bioinfocabd.upo.es/ab/results/415879510882408/results_415879510882408.html?cgi=0.0810192079074803
Random50	ATGAAATCAATGAACCCGTCGGGTGACTAAAGTACTTGGTTGAGTACGGTTTATCACGAGAACGGACTGTATTGTCGGTCACTATGTGCCTTAGACTCGCGCCTGTCCATAGGTCAGGAATAGCATGCTTTAAGAATACTGGATATACCCTTATAGTGATTGTTTAACACTTCCACATATAGGTAAATTACACGTTATAACGTTTTTGAAGATGTTTGCCCTAGTCCACTTTCAATACTGCTAGGATTGCTTACTGCATGCCAAGCATGCGAATATGGGTATAGTTTGCAGTAATTCGGTCTATAGTGTAACATAGCACTAAACAATGTTTATGACATCACTGGCATATGCGGCGATACCATTCTTTATTTCTGACACGTGTGTGGAAGACCGTGAGAT…	0	http://www.bioinfocabd.upo.es/ab/results/225742767172963/results_225742767172963.html?cgi=0.7259779743052631
Random51	GTGGGTAACAAATAGTGAGGAAGCATAGAAAACAGAAGTGGCAAGTTATACATCGACCGAGTCGTGAGCCGGTGCGATGTTACCCAACCAGATTGGTGAGTGTTAAGCTATGGATCCGAATTCCCAGACTGAAGTGTACGCTTATGCGGGTAATGTGTACAGGGAAACTACGGATAAATCATAGTACGTCTGAAGAACCAATGTGTCGGCTTTTCAACAATAAACCCTACTATGTGGTTTTTCCTGTATATTCGCCTCCTGCAACAGAGATCTATGATAAAAATCTACTTACATACTCGTAGCTTAATGTGAATTATATTTAACGCCCTCACATTGTGAGATCTTAAGGTTGGATTGCGACCGTGTTCATTGATATTGTATTCCATTGCCTTATTGGAG…	0	http://www.bioinfocabd.upo.es/ab/results/541267243054793/results_541267243054793.html?cgi=0.11382080443721176
Random52	GAAACGTTCTGGTATGTATGTAGACTGTAATAAGTCAGCAGTACAAAGCTTCGCGATAGATTCTTATCCTGACGCAGCGATTTTACTCTGCCTTATTGATGCACGAGAAGTGTGAGATATGGTAGTATGAAGGAACTTTTGGAAATAATGATCAATGACGTTACTAACATGTATTTGACGTATGTACGCCGTATTTCCATCCAGGAGCCTGCCTCTTCGTGGATTGTGGGGAAATGAGTTATCCGTCGCAGGTAAAGCTAAAAACCGTGGCGGACAAGACTATTCACCCACAACATTAGTAGCGAGAGTAATTACAAAAAAACATGCTCTTCTTCTATTATTAGCCTGGATCAAAATTTACAGCCTTGCATTTTAAAAAACTAGACGAAAACCATAGCA…	11	http://www.bioinfocabd.upo.es/ab/results/333122076074690/results_333122076074690.html?cgi=0.02006726100336631
Random53	GGTAGCGCACGGAATATTTTCATTGCATGGCGTTAGTGTTCTGACAGAACTCGATGTAAGGTAGCCTCAATTCCTATAGTCTTGGGCAGATTACAGTATTTATATGAAGATCATCATGTATGTAGTTATGCTCGGGTGAAGAGATCGTTGCTATCGTATTATGGGAGTTGCGAGTAACCGAAGCTTTCCAGTATTCACATCCAGACTTTCCGACACCTCCACCTCACGACTACCTCATGTTCCGATATACCACGAGTTTTATCAGCCAAGGCTCACGTTCAGATAGAAATCGAAGTTAAGGTTATTTGTTTACGGTAACTCCAGAAGAGAATTACTAGTCACAGGATGGAAGGCTTATTTCGTAGCTATGGACAAAGTGTCGATTATCAGCGCCAATGT…	9	http://www.bioinfocabd.upo.es/ab/results/628700526970536/results_628700526970536.html?cgi=0.09207310630516974
Random54	CTACGAGCGATTTTGATTGACAATCTTTGCTCCATACTGAAGAATAGCAACAAGAACGTTGAAGATTTTGGTCTTTATTATACCTCTAAGTAGGTAAAACAGGAGTCGAGATTGACGAGGCCAGAGAGTATTAAAGATCGCCGAACAATTCGTCTACCAGTCCGTGCCTGATTCATGTGTATTAAATTTTTAAATCATGAGGTTTCTTTGAACCAGTTAGCTGATGTCCACTAGATTTACCCTTATCGATCGGTGGCTGCAGGTATATTAGGATTGGTAGTGAGCTATACGTACTAGTTTTCAAAGAGCTCGTCAGTCGCGCCCGAAATTTCACTAATTTTGCGGACCAGGTGTCTATCAGCTTCAAAGTTGGTACGAATTTTTGAGAACGGTAGTATT…	0	http://www.bioinfocabd.upo.es/ab/results/544577130888686/results_544577130888686.html?cgi=0.7459562511308961
Random55	ATCGGCATAGTTATAATACTATTCCGACTTTCGTTCGGCGCTCTATGCCCGGTAGTACCATCTTCGGGCCAAGATAATCGAGGCACGGGTAACCTCCTAACCCCTGTTTGAGTACCTAATATATGCCTTAACACGCCATACCTCTGATTGTAGATGAATCGTAGCGTTTTATAGTGTCTTAATGTCACTAGATACATTACGTTAGATGGTGCATGAGGCATTGTCACCCAGTGTTACCAATTATTAACATTTCAAAAATTATAACACATAATAGTTCGTTTGGAATTCAGGGTAGAACTAAAAGATTTGGTGTCGCATTCAGTTACATGGCATGCTCGAGACGCATTAGTGTCAAGCGTACTCTTAGCATCGTAAACGTTTCTGATTGTTCGGACGAGC…	0	http://www.bioinfocabd.upo.es/ab/results/130795079589919/results_130795079589919.html?cgi=0.04998075606476016
Random56	AGCCCATAACCCCTGGATCGATGATAAAATGGGCGCAAACAGACATTGTCAAATCTCCAGCTACGACATAACAGTTTTCATTGCCTCAGACGAAACAGTTAAGATGCAATAGCCTTTGATTGGTGACAACTTAGTTCGTCTATTAGCTTCTTATTGGTCGATCGACAGTGTGTTAGGATCCCAGCTAAATCGAACATTGCTTACGGTATAACGACATTTGTAACATCGACTTACTTAATAATATGCGTCTTAACACAGATTCGTTGATAATGCGGGGTTATTATGGTTGAATCGTCGAGAATACACCTCGTGGAAGTGCTTTATTTTTACACTGTTTAAAAGAATAAATGTAAACATGATACAAATTATGGGATAAAAACAGAAATTCTCCAACCAATC…	0	http://www.bioinfocabd.upo.es/ab/results/144442152305604/results_144442152305604.html?cgi=0.21726283016138814
Random57	TGACGCTGTAACTGAAGTAGATGTATATAGTTGCCAATACCCGCATTAAAAGCATCACGGGTAAAAGTTACATCAATGGCGTTTGGTGCACCTGATAGAATCATAGATACTGATATTTATGACCAACATGATTACATTTAGGCGTTCGTAGTTGTTACGAGAGCGGCCATTATTCTAATGCGGGATGATCTTACACCCTCTAGTCCAGCACGCTTGCATTTCTAATCTTCTTATAAGGAAACTCATAGCGGATATTTTTCGACTGGGATAAAGCCATTTCGTAGAGTATGTATTAAATATTAAAGTTTCATGACCGATATCGTGCACACTGTATAAAGCGGAAAATGGAGGCAATGGCTAGTTAGTATTAATTGAATATGCTTGTGGTGCCTAAATCAG…	0	http://www.bioinfocabd.upo.es/ab/results/49113141679303/results_49113141679303.html?cgi=0.29029122946459207
Random58	GATGCAGTTTAGAGTTACCAGCTCGAGAGCCGCTTATTTTAAATAGAGTCGATAAGTGGATATCGTTTCTTTAGCTTTACCTATACTTATGATGTATGCTAGCAGACTCAACGTAGGCATTCTTCGTATTCCTAGCGTTGAAAGCTCTAATGCGTCTGTGTGTATGCGGATTGGGCACAAAATACGTTAACGTGATACGGAGCTCTTCGGGTAGCTTACGGACTACTCAAACGAATCTCAAATGATGGAAATGTAAAGCTAATAAATTTTCGTCTATGATGAACTCAGACTCCGTGTCGATTCTATATTGATAATCGTACACATGATTAGTTCACCAGCTATATGTCAACGGAAGATGGCTCCCGTCAGGAATCACCACGGTTATTCCTTGTGTGGCCA…	0	http://www.bioinfocabd.upo.es/ab/results/492682149474607/results_492682149474607.html?cgi=0.31078525949225766
Random59	GAGCCCGATTAGTTGCATAGGTAGCTCGAATCTATCTAGGAATAGCAAAAATCAGCCAAGTTTAACCCCACGCCACTGAATATTGCAGACTAGAATGTTGTCCTCATATGGCCGCCACTGTGGAGGTTCTTCGGGACTTATATACCCAAGATACTATTAATTCATTTTCGGAGAAGACGCTCTAATGGGGATAACTTTGTTGAAACACATAATACTCTCCCGATAATTCTAGTTTGCAAGGAATGGGAGCGGTGATTGCGTGAACTTAAGCTGCGTAGTATCGCGAGCATCTTTAAGTCAAAATATTGTAACCTTATTAGGCTAAATTATGGCTAGAATATTGTAAGGAGGTCATGTCACTTAGGTAGTTGTGTTAACTTTACAGAAAGGTCTACCAGT…	0	http://www.bioinfocabd.upo.es/ab/results/377985643296600/results_377985643296600.html?cgi=0.2076103442719438
Random60	CTTTCTAACCCGAGTTGAAATTGATAGGCCAGGGGGACAGTGCAAGCATTACGCATCGTGGGTCCAAAGGTTAGAATTCAACAACGGTTGAGCTATTTATTAAATGGAAAATAGATTTCTGTCTTATTTGGCTGTTGAAAGAAAGCTACCAAGAGTTCAATATTTATCTGTTCTATTAGCTGATCGTTCCTTACCGCAGTGTTAATGTTCAAATTGTGTAGGTAGGCGCAATAATTAAGTGTCGTTAAACGTTATTAATATCGCTCCCAGCAAATTGGTATGTCTAACATTGGTCCTTTTGGAAATGCCAACATCTGACCTGATACTGATGCAACATCCAAGTAATTTGTGAATTACTATCCGCAATTTTTTAACAGAAAACCGGGGTGAGGAGTGATC…	0	http://www.bioinfocabd.upo.es/ab/results/626232952651665/results_626232952651665.html?cgi=0.8957668348834026
Random61	GCAAGGCTTCGGTCAATTGCTTATCTTCAGAACTTTGTACACATTCGACTTTAATTCCTAAGTCAAATTTTTCTGTTAATTTATTAGTCGAGACTTGCATACTTACCATGTGTTAATATTCTATGGGGGACAACAGATGTCCAACCGATATGCCAGTTATTGTCACATGACAACATAACGAGCAGTATGCAGTCATCTCTTTCAGGTGTCGAATGCTTCAGATAATTTGATGAGATTTGGTTGAAGGGTATTTGATAATCGGCCACTGTAGCCCTATCACTAGTACGACCTAAGGATGGTAAACAGAGCTAGACTAAAGATAAGACGACCCCTTGTCACAGTGATAAATGATGCGTTATTACGGTGGCGTTGTGATACAGTACTGGATACCTCATTAAT…	0	http://www.bioinfocabd.upo.es/ab/results/590115613377751/results_590115613377751.html?cgi=0.34014263233937203
Random62	TGTTTTTAACTTTTAGTGACGAATCGGCGATACCTCTTTCCGCATTTCTAGGAATATTGGTCGAGTCTTTGATTAACATCTCATACATACCGTAACGGAATGAAATGACTCAGTAGTTCGTATCCCGGCACTCGATCCGGTTAATTTTGGTGCGCGTAGATGTCGTCAGGTACCTTCACACTGCCTTAGGAGATACCGAGAGTACCTATAGTCTGAAAATGTGTGAACATTAGTTATCGGTACATCGTGCTACTAAGGGATAGTAGGGCTGGCCTATATCTTCCGATAGTTATGTTCATAACCGGAGATGCACGCGAATGGCTATTATATGGAAAGATAGTAATACAGCATCACAGGTATTGACCGTATTTTAGTTACATAACAATGGATGAGTGAACT…	0	http://www.bioinfocabd.upo.es/ab/results/884379660784365/results_884379660784365.html?cgi=0.14389425009036527
Random63	ACCAAAGATGTTTGCGTCTCAGTGAAGTACTACGTAAATTAAATAGGCTAAAATTTGGATCTTCAGGATGTGTTAGGGTACCATTTCTTACGTCATCCTAGTATTTAGTGGGTGTTGTATGTACTCATCTACAATAGCTAAGCTGAGAATTACAATCGCAAAGCTGGCAATTTGACACGTAGAACACGTTCACTACTGTTAGTAGTCGTGTCTTACAAAAGTTACCTTAACCTGTCGCGGGACTGCATAGTTCAGAATACTTTGTTTTCTGATCAAAAGTGGCCAGACATATATAGATACCATCGGGTATTAGTCGGTCAAGGAACTAGCAGATAAAATTTACATCCAGCGTGCGATTTGAACCAAGGCTTCTATCAAGTTTCAGCATGACTTATGGAT…	0	http://www.bioinfocabd.upo.es/ab/results/246828810152695/results_246828810152695.html?cgi=0.7775476464972996
Random64	GGTCTCGCCGGAAGCAGTACACTGTTGGGACGACAAATGTTTGAATTTAGCTTATTCTGTGACAATTATTGGCTATAACACCAAGAAAAAATCGAAGATAGGCTATTAGTGAGATCAGATTTGACTAACTACGAATGAGGATCTTTAATGGCCAGACGCTAATCCGAATTTACCATTGGACAATGGTAACTGACGTAGATACTGTGATAGATCATTTAGATCTATGCATAAGTAGGACGTAGGGGCGTAGCTTACAAATAATCATCGAATTTATCGTAATTCGCCAAGAGTGAGATTCTATCTTACTTGGTTATAGTATTAATCACTACTACAGAGCTTTTCAATAGATTAGTGATACTCATCGCGTGTTGTCCAGCGTCAAGTTGGGTTCATTTTCGC…	0	http://www.bioinfocabd.upo.es/ab/results/589343567219661/results_589343567219661.html?cgi=0.28185283161554675
Random65	GCGTACTCGTGAACCCATAAGAATGTGCGTCCAACCAGACTAAGTAGTCTGCCCTTACCCCTACGGCGTGGCATTGTAATAAGCCTTAGTTATATTTCTGAACACGAACTTTAGCCGGTCGATTTCCATTTCCACCTGTATAAACCATATTATTATGTGAGAGGCTGCATGTATATTCAAGTTGTCTCACCGGGACTGAGATATACACAGGAAAGCAATATTATTTAATTAAACATTGTGAAATAACCGCCTATAAAGGAGCTCGAAGCTCGAACCTATAAACTCGCTAGCTAGTTTAAAAGTATTTGCTTGGATTGTTGCTGAAGCTCACAGGTATAACTAGGCAATTTATATTCCAGTTTTATTCAGACTTGGTACAGGGTTTAGACATATGATATC…	0	http://www.bioinfocabd.upo.es/ab/results/559017682056040/results_559017682056040.html?cgi=0.4303936779629025
Random66	GACTATCATAAACATTGTGACTCAGTTGAAATAGATACTTAAATGATCGATTCACTCTCTATAAAAAGCCTATCGGTGCCCTTTACAGACGATCTAAAGACTCTCAAGGAGGGAACGCATTCAGAGAGCGAAAGTCAGTATAGCATTGGGAATAAAGGGATAAAGAATTTCTAATCGTTTTCTATATGTTAGGTTGAGACTACCGTACCTCTTGCGGTGTCTGTTTATATGCTCTTTGCCCAAATTGGTGCCCACCAGAACTCTCTTTTCTAAATAGGATAATGAACTTTTTTGAGGATAATAAGACGAACCTGTAGCAAAGTTGGGCCTTATTGGCTGACTTTCCTTTTTGTTGGTTTTTAATAAAGCGCCTTAAGACGCGCTAAATATGTTAAAGAC…	0	http://www.bioinfocabd.upo.es/ab/results/758811557506309/results_758811557506309.html?cgi=0.2782776890774348
Random67	CAAACTATTTTTGTGGAAGCGTTGACACCCGATTTCTCGTACATACTACGTTCGAGCTTGGATAAGATAAAGGTGTATCATTGTTAAACGTAGGCTTGTGCAAACGTCCTGACACGTCTGAGTACTGTCTACCAAGGATACGTTACCATAGAGAGTGAGGATTGGCATACACATTTGGTCCTGGCCGCCTATAGGTTATATCTGCTAGTTGTGTACTTGATACATATCTCTGAAAGATGAATAAGAGCAACTACGGTGAACTGTTGAACTGTTGGTCATTACCCTTTCTTGATATTAAATCAGTAATAGCAATTTGACGTCTCTCCAGGCCAATATTTGACACAATTGCAAGGCGAGAGGAGTTGGCACCCTTATATGACACTTATTAAAGAACAATTG…	0	http://www.bioinfocabd.upo.es/ab/results/88424281989322/results_88424281989322.html?cgi=0.3507218395773988
Random68	AGCAATACAACGGTTTAATAGAACAATTGTTCGTAAACGCTTTCGTAACTTTAGAATTTGATGCCATAAGAATTAGTAGACGATTTTGATAACACACAAAGACTAAAACTTAGTTGACTGAGAAGACGCCTGGGTAATTAATGAGGGGGTCGTAGTAAAACTACAGAAATATGGAGCAGTGCATTATTAGCCAACTATTCTAACCCCACTTTATATTGGAAGTGTATACTAAATATCGATAGTTCATCATGTGGGAATTTTACAAGACGTCATCGGCTTTCGCGCTCGTTCATTAACCATTGCACCAAATGGTTAAATATAAGGTGATGTGCGGTACCACATTGAAGGTATGTACTTATTTACCATTTAATTATTTAGCAATGAATATCTGCTCAGCGT…	0	http://www.bioinfocabd.upo.es/ab/results/334310518884198/results_334310518884198.html?cgi=0.42949579035752994
Random69	AAAATTCTACGGCCGAACGTCTGCCGTGAGGGTATCATATACGTGAATGTCGTCGGCTTCATATCGGAAGCAGCAAGTGCGGTCACTTGCCAGACTCGTTAGTATCTCGTTTAATCTCGCTGAATATGTTTGTGTAGCTATTCTCTTGGGCGGAGCAGTATCACCTCGATGACGCGGGTCGTTATAGCAAAAGGTAATAAATAATGTTGGTTACGGCCATCACTGGGGCATCTTGTAACTCTGCATAAAAATTATCCTCAATGATCAGCAGTATACTACAATAAGCTCGGGTTATTGATGTTTATTGATAAGAATTTCTATTAGAATCTATTAAATCAACACGATATAGTACGACTCCATATGATTAGTATGACCCAATTCAGAAGTAGTATTCCAAAA…	10	http://www.bioinfocabd.upo.es/ab/results/822152293593720/results_822152293593720.html?cgi=0.10210156260017544
Random70	GATTTCAATGATCAATATCTTATTTTGTACCACTGCCTACCGCAATAGCACTCTTACTATCTGATGGCAGGTTGTTGCGTTCGTTCTTCGCTCTAAATGGCAACCACGTAATCACTTGCAAGTAACTTCTAATCTGTACTTAGTTATGAAAACTGACATGATTTCCTTGTATGATATCAACTAGCTAGGGAATAGGACTGAGTGACATGGTTAATGTTGATAAAAAATGTACTCAACAATGACTCTAACAGATGTAGTTCCGAATGGCGGACGCATTGAGCGCCCGGGTCATTCAGAATTGAATGGATGTCTTCAGTATAAAAGTTTATGACCTATGAATAAATTTATCAAAATCGAATTGATCACTCTAAACATAGAGAAGTTAAGGGCGAAACCCTC…	0	http://www.bioinfocabd.upo.es/ab/results/454562322310270/results_454562322310270.html?cgi=0.8153600037144235
Random71	GGGGAAAATATGCAACCCCAGTGTCCTTTCGAGTCCAACTCTAACAGGCTTTCACTTGTAACAATTAATGTGCGAATGCTTCTCTCAAATAGTTTTTATGTTAAATCCGATACGCTTCATCGGGTGTTCCAGAATTGAAGTATAACGCCGATCTCTTAAGTTGGACAGCATTGAACACGATAGCTTGGCTAAGATCGTTTCACTCCTCTATAATACGTTATAAAGGAGATAATATGTAACTGCAATGTTTGATACATACTAAGCATCTACAAGCTGTCATGTGGTGTACCGTGGATTAGAATCAGATCCTATCCCACGATAATGTAGGGTAGAGTAATGTTTGAGATTTGGTGTTCAACGTGGATACGAATCTGGGCTAAATACTGATCTAATATAGGC…	0	http://www.bioinfocabd.upo.es/ab/results/480702915069745/results_480702915069745.html?cgi=0.7344833845240584
Random72	AAAAAATTATTAAAGAGTTAGTTGCTTTGACCGTATAAATGAACCAGGTTATTCCAGTTAGCTGAATAATACCCTTCACCCAGTGCTTAATCTGGGGAGATTCTCTAGGTAGGTGTTAAGCTTCGAAATGATTCATCTGGAATTAAACGACTTACAACACATTCACACTATACCAGCTGGCAGAATGTCCGTCACGTCCTCTAACGAATCGGTTAAATTGCGGTTCTACATCGGACGATGATCCGTATCATTTTGGTAAGCATAAGCCCGTTGTTAATCGGGGTTGAGGTATCATTCTTGCTTAAGTAGACGTACACCTGAGTATAATGACATGGGCAAAACCTCTGCCTCTTAGGCATAATTAAAGTTTCTATTACTGTAGCCCAGTCAAGCGAGATG…	0	http://www.bioinfocabd.upo.es/ab/results/421710740150050/results_421710740150050.html?cgi=0.8861324243663119
Random73	AATCTTGATAGTTGTCTTGAACCCTTATGAGCTGCTATTACACACGGGTCAAAAATGTTTTATCGTTATCCATTCAATAACGTTCAGGCGTTTGGAGGGATCACCTCAGGTGGTCTCAAATTTGGACAACCATCATGCGTGACTATAATTCTGAAAAGGCCCTAGTATGATTGAGTTTTTCTATATAATACCAATACTGTAGAATCTTGGAAATAATCGCTCACATTAATATACTCTATTTTTATTCTCACAGGGATTACCAGCGCAGCGCCCTTTGCTAAACGATCGCTGATCCGCATATAATTAGTATAAGTGACCCTAGTGCACTAGTGTACTGCTCGAAGTCACGCTGAGAATTTTACTTGAAAGATCCAAGCTGCCTTAACCGAAGCCATACTT…	0	http://www.bioinfocabd.upo.es/ab/results/385321584836678/results_385321584836678.html?cgi=0.10145516884277206
Random74	TATTCTACATGATTTTATATGCATGCGGTTCAGGTTGTAGCTCTTACACATCTGTTGGATGTCATTACCGCCGACTGCTGGGTAAAAGAGAGGCTGGCATTTAAATCTTTGTTATGTTATTTACTTGTTTCAAACTCGCTACACTTGAAAAATAATACTTCCGTACCGTAATCTCCAAGTTGTGCTCAATGACACCTGCTACCGCCTGGACTTATTGTACTTTCTATGTGCGGAAAAGAAACTGTTGAAGAAGTTAGTTTATCCACGGAACTCATTTCTGAAAATCACTTATCCGACGTAGATGCTGGGTGATAACATAAGTGTCACAGTAGAAACGGATTTGAGTGAGTAAAGGAGTGATCTTAGATACCAGTAATCATGAACCAGCTAACCAGGGGA…	0	http://www.bioinfocabd.upo.es/ab/results/699633479424850/results_699633479424850.html?cgi=0.20353255789079716
Random75	CAACGTGTAGGATCGATATATTCTGCTCCTTTCTTGCGGGGTTAACGGGATTGCATTATCTAGATGATCGAGCAGGGTTGCGGAATACTTTCTACCGTATATTTTGAGGAAGACTACTGGATTTCTTAGAAGCAGGTCATCTTTCCTATAGTGAGTATGTAGATGTAACATTGTATTACGTAATAGTGTAACCCCAACCGAATCTATAAGGTACAGGAGGCCTAGTGCCCGCGGATCACAGAACCGGACCTCATTAACGCAAATTCAGCCCTCATCGTAAGTTGTAACCGGTTTTAACAAAGATGTGATTTTATATTCATTTTTTGTATAAGATGGAATAAATCTGGCTGGTGATTTTGAGAGGAAGTTTAAACGTAGGTAGGTAATGTAGTCGGACAC…	15	http://www.bioinfocabd.upo.es/ab/results/697101503917114/results_697101503917114.html?cgi=0.6373913665587521
Random76	TTTTTTAAATATAGATGAATGGTCCTGATGTTTGCTTGTAGATTCAGTCTGGGTAGCAGCCCGTGGGTGCAGAGTATAGCTGTGCAAATGCGTTACATCTCTCCTCCTGATATCGAATTACATGGCAAACTATATAAAACCGGTAGTGAGCGACGAATATTAAAGTGCAGTTATAGGGTACAAGGCGATAGATTTTTGATGCTTAACGTGGTCAATGACATAACTATTGAGTCGGGAAGAGTACATTAAACGGGTTCTACTGAAATGGTCCTGTAACCAAAAGGTCAAAGATAATATTGTGCACCATCCGTTAAATGTCAGTGGTACACGAAAATCGGCGATGTAGCTAGCCTCTGATGGGGAATCGGTTAAGACCCTTGGTTCCCTCTAGTGGAGAAA…	8	http://www.bioinfocabd.upo.es/ab/results/869952360707433/results_869952360707433.html?cgi=0.3174549178282494
Random77	GCCATGGATTGTAAAAAGTTATGCTACATTTCAACGGGGAGAGAAGGATGAGACCTGCTGCTCCCAAATTTTAGCCGTAGACACGAAAATAAAATATGTCCTGGTATTATCATTTTCTTTCAACTGAACTCTATTGCCTGTCGCTGAATACTGACTCGTAAAGATGGATAAACTTTGCGTCTCTCCTGGATTGCCGGCTTAGCGTAGTACTCAATCCTCTGGTATGCATAACTTCCGGGTAGACCTTCCTAACGATAAAACAGCAGGCCTACACATGGTACATTAGATTAGATGACATGGCTCACAACATTATAGTATATGGATGCCGAACGTTATTTTAGTATTAATTATATGTAAATTCGACTAAACAGCTGTGAAAAGTAATGAAATATTATTAAC…	0	http://www.bioinfocabd.upo.es/ab/results/590423031318099/results_590423031318099.html?cgi=0.4837141642902224
Random78	TTGAGTCACACGCCAAGACATACATCTTCCCTTTAAATCAAAAGCATAATATTCACAGAGAAGAGTTAACGAGTGTCTGTGAGGCTTGAATTGGTTACTGCTGAGGTTTTTCATAGCCACGTCAATGAATTGCCTAAGTCGTTATTTAAACGTACTTTTAATCCCGAGGGTAGATCACTGAGGGTTGAATGAAAGAAAGAAGAACAAGTCGGTTTGGAAACCAACACCGTCATGGAGGGTACATGCGGTTGATGGGAAAAGCGTGGTGTGGGTACCCAGGATTTTCCTCGCCGTCTTAACACTAAATTTGGGTTAGTCCATTTTGAAACCGGACCATCCATGTAAGAATCTGATACAAGGGGTGCTGTTGTTTTTTTGCTTAATGAACTAATTAGTCTA…	17	http://www.bioinfocabd.upo.es/ab/results/991896183769316/results_991896183769316.html?cgi=0.885004039254968
Random79	GAGGGTTAACGGACAATACTATTTCACTAATCCGGTGGCCAAGGGAGTGAAGGATTTTTGTCGTAAACATATTCAGAGTAGATGGAGGCAACGAGGTAAACAGTCTACTCATCGATAAGGCATGCGTATCTTAAGCTAATAACACCAAGATCGCCTGCGATAGTCTATATAAATGTGGCTTGATCATTAAGAACTCGAGTCAGTGCTACTAAATGCATGATGTGTTCATCTTTTTCATTTTAAGAGATTTCTAGCGCTCCCAGAAACATGAAAGCTAATCACTCTAGTTTTGGCGTGCTAAATTATGAAAGAGATAAAAGTGTTGTTCTCTGTAACGGAAGTCGTCTATGTTGGGCTTATGTCGACAACCATAATAGCTTAGGGTACCCTAGTTCCAGT…	0	http://www.bioinfocabd.upo.es/ab/results/36314591839076/results_36314591839076.html?cgi=0.7364665621529173
Random80	GGGGGAGAGTACAACGATGACTTTCGCTCTCTTCGCTAGACCAGTATTTATCATACTTCAGGGGTTTATTATTATACTTTTACGTTATAATCAGATCTCAAACGCACGTCTAAATCTAGTATATGGTAAAATACAGATGCATGGCGCAGTAAGTATGACGAAGTTGAGCATTGATCCGTGTTTTGGCAAGACGTGATGACGCTGGGTCCTATACCTTTCGAAATGTCACTTCTATTTCGATTATATGCCATTACCAGAGTTTCTGAGGTGATCTCGGGCTTTGTCTCATGTAGAATGATACTATGGTCATAAATAAAACTATTACTTGTAGGAACATTAGTATAGATATAGAATGTTGCGTTGAACTCAGGTGTGGAGTGCTAATCCCCATTATTCGAT…	9	http://www.bioinfocabd.upo.es/ab/results/737737466654838/results_737737466654838.html?cgi=0.31058917060149804
Random81	GATTTATGAATACTGGGTCTCTTATTAATCACATTTCCTCGGCTAGATTGTCGTGAGGAGACTGAAGCAAAAAAATAAAAACAACGTGCATCGAATCGTCAACTTACACAAGATCTCGCAATCATGAATATGTTTACGCTTTTGTTTGATAATCGTGCCCAAGGATCGCTCAAATGGCTACAAATCAAGCGAAATAGATCTAAGTCTACTTGTCTATTTTGCATATAAATAATAGATCTGATCCCGTTTGGATCCGAGTGGCAGTTATTAAACACTTAAATGCATATTATTTGGTGATGTAGGTCGTCTAAGGCTCTGCTAATAAACGGAAATCTACTAGTGCGTGGTTCACTAATTTCGGAAGTAATATCGGCAGTCAGAATATGGTAGCCAGAATAT…	8	http://www.bioinfocabd.upo.es/ab/results/536154900052682/results_536154900052682.html?cgi=0.20016225601498316
Random82	CTTAGTATCCAATGATTGATACACACTCTTTACATTACTTGACGCGTTGGAGATGTTTTCCAGCCTTATTGTGCCTTGAATGAATAACAATTCCTGTGTAAATGGCAGCCAGGATTGATCTAACTGAAATATTTCGAATTTTCACCCTAGCTTCTTCCCCCCTAATCATGCATGACAATAGAGATACCATTCATAATTGGTGATTTGATTAAAGCGAATCGTTGGTAAAGCACCGATTAGTTTTTTAAAAGAAATCGATGTATAAGGCTGTGTTACTGTTATGATACTAGTGCTTATCTGAACGAATACCATCAAGGCAATCTCAACCTAGTTTGTAGAGAGTACGGATCATATCTATTGTGGGATACCTGATAATCAGCCCCTCCGGGCGGATTTATA…	0	http://www.bioinfocabd.upo.es/ab/results/773187281171889/results_773187281171889.html?cgi=0.09240091430625819
Random83	CTTGGATTAAGCAAGGGCCCGAAAGATAACAAGTTCAAGAAGAGCCAAACTAGCTAACTCTCATATCTATTAACAACCCTATTTGGTTGTTCCAAATATGGAGTTATAAATGGTATCTGATTGCAAGGAGTCCCATCGATGTATATGATATTTAATATTGAGAAGTGTATAAAAATCTTATGAATTGACTTAGGCTAGTAATCAGGTTCAGGTCATGGATGATCTACGACGTAGAACAACGTATTATCACTTTTCTGATGTATAATGGCTGTGGTCGGTCTACAGACCATTTAAACCTGCCTGCTAGTAGAAACATTGGTCCATTAAATACTGGTACTCTGAAAAATAATAAGTAGGATACTCCGCGTGGGGCCGCTGCATTTGACGGACCTGAAATAA…	0	http://www.bioinfocabd.upo.es/ab/results/973117428905428/results_973117428905428.html?cgi=0.789467272758884
Random84	TACCTTACTACTGCGATAAATTATGAAGAGGGCCGTCATATATGGCGAAGACTCGTAGACTCTACCCAAAAACTTGTGTATCCGCATTCAAACCTATCAAATCTATAATAGTTAATAAACTTCTCAACTTGGTCTTTTAACCGTCTGGAGGGAACTGATGGATTTATTTAGCTGGACTAGATAACCGAGTATGACTGACTAAATTTATCCGGGTGTTCAAGCCTTTTCGACGTCATTGAGTTAACGTGAAGTCTTCCGTAAAAATGACATTTAGTATTTAGGATGACGTATAAGTCTGTTAGATCTTAGATAGCGTAGCTCACCGCGTTTCTTCAAACTCGTATTACGTATAAGTTCGGTTAAAAATACTGGTCTAGAACACCAAATCTCAGTTTTGTG…	0	http://www.bioinfocabd.upo.es/ab/results/729044088934646/results_729044088934646.html?cgi=0.03254711094790563
Random85	TTTCTTGCGCTAGCACTGGCTGTAGGCCTAGAAAAAGGCTCGTGATTAGATCGTGCGCAGGGCGCACTTGAATGATGCAGGATTGCCTTGTATCTTATTTTTATACACGATTGATTCTCCTACAGCATTAGTACAAAGGTATAACGGATACTAATCAGGCTACAAGCACCTATGGTTACTCCTAACCCACAACAAGAGTGTATAGTTTTTAATCACACATGGTGGCGATGTACGATCTGAGTTGTTAAGTCGCGTGATTTCGACTGGCTCTTAAGCCGTCAATTTTCGAGGAGGGTCTGATGATAATAACAAACGTGTTTACACGAATATCTAGTTTTTCTGAGTCAATCCTTGCATATTAAGGTGCAGACAATTTACACCGGGCCAGACCTCTAAAGG…	0	http://www.bioinfocabd.upo.es/ab/results/630574387106211/results_630574387106211.html?cgi=0.10156785151252978
Random86	ATTAGGTTGGAAAAGCAAATATATAGCGTTACTACTATGGATCGCAATATTAGAGGTAATGTCTTCAACGGTTGTGCACTTTTCAGGGTTCTGAGAACAATTAATTAGCCTGCCAAATAGGGTTTTCGCGAGAAGGTGAAATATCGCGTTCTATTCCATATTTATAGCGGCTGTGGTCGCTTATTATTCAGCAGAAAGGAGTTGGGGTGTATTCAATCCATATACCTTCCTTCTCCTTCGTAGGGTATTGAAAACAATTAAAATCTAGTACTTATACAACAATGAATCTCTGTGATGTTCTCAATGAATAGAGTAAAACTTGCGATCCTTAGCAAGATAATCTAGAGCGACTTCGGACCAAATAATCGTCTAAAGTTGACTATGTGCATTTTGGAGCCT…	0	http://www.bioinfocabd.upo.es/ab/results/675531648871587/results_675531648871587.html?cgi=0.04921455351383841
Random87	TCAAGATTCCATTGGGCGGTAGCATGAACATTGATATTAGAGAGGAGCATGATTATGACTCTCATCATATAGAACGAGGAGTCGGATACCATGGCGTACCAAACACGTTTAGATTCCCTATGTTACAGAGTCAAATCAAAGTATTTATACCCGTTTGACTAGCTCTTCAGTACGCCTGAATCTAATGTTTTATACCTTGAGTACGACCGTTACAAGAACTTATAATCGTATTATCATTTTCGATAACTATTGACTGTATGAGCTTCATATGGCAGTCGGCACAGCATGCAGTACTGCCTACCTGATAACTGTTCATGTTAGATGAGGAAAGGGTATCCTAAATCACTTGATTTGGTCGCGAGAGTGAGCCTGCGTTTGTTTGCACGGACTTTCCTATTT…	0	http://www.bioinfocabd.upo.es/ab/results/18110408288524/results_18110408288524.html?cgi=0.6894034914896331
Random88	TCGGAACTGGTATTACGATTGTCCCTTATGATTGTCGACTTGCAAAAGTAAAATATCTAGTCATAATCAGATACTCGAATACTATAATTTGGACAGGGACCTAGTCTTAGGGTCATACTTAAGTATTAAAATTACGTTAAGTATAATTGGTTTAGACATACCAATTATCCGACCGTATTGTGACCGCGATACATATTTGCATAATTAATTTTCCCAGGAGTTAAAGGAAGGAAACGTTACGGCCTGATTGTAGAGTCTTGCTGCCGAACTGCTCAATTTTTCACAATATTATACTAGGAGGCACTTGCGTATGCAGCACGTTTGCAGTACGATGCATGCTCGCCTCACGGGACATATAAAGATCCGGTTTTCATAAGGCGTTCTAGTATAGGTGTTATG…	0	http://www.bioinfocabd.upo.es/ab/results/241566035038889/results_241566035038889.html?cgi=0.5987618756477127
Random89	CCAATACCTGGACGGTTAATCACCGCCTGAAGCGCGAAATATATGGTAGGGTCCAAGCGGTTGTTGCAAGAGAGTCTGTGCCGTATGGCTGGAATGGGAGATAGGAATCCTAAGAAAACACGATTAAGCTCCAATGTCCGTTCCTATATTGGAACAGACTATAAACTTAGTAGCTTAGCCGCGACCTTACTTCTTTCCCGAATTTCCTATTTTCATTTGCATTTGTTTGTTCCCACACTGATCGCAGTAAGGATATCTAATCCTTTATTATGAGAAAGATGTTATAGTTTTTTGCTTGATAAAAACATCATTTGCGTTAGTTTACCAATTTGAGGCTAAAGAGGTAAGTGCTAAGATTCCAACAAACAGGCTTGGGACATCGAAAGGTTTTTGGTTCCA…	0	http://www.bioinfocabd.upo.es/ab/results/621495039741606/results_621495039741606.html?cgi=0.4086445231971044
Random90	CTCCAATCTAATAACACCTCGTGACCGAGCTATACCTAATGCTTAATACGTCACGACTCTACTTTAGTATGTGCCTAAGTGTTAGTATAATAATGTAAGTCAGTTTTAGTACTCTTGGAAACCAATTGAGGCCCGGCATCAAGTATTTGACGATTTTGGCAGAGCCCGAGTATCGTAGGCCTTCTTAAGATTAAAGGTTTAGCGGGAAATGATGATGTATCAAGACTATTGGTGGCTTCTAGGAGTTGATCACAAAGACCAACTGTATTGGGTGTATTAGTCGCTAATTAGCGATCACGCGAAGGGACCTGTAGGGGGAAATATCTACGCTGGAGCACATATGCTGGTCACGTCCGGATAGAAACCTGCCGGTGATAGTGATCTACGAATTCGTATTAA…	0	http://www.bioinfocabd.upo.es/ab/results/109629117026091/results_109629117026091.html?cgi=0.08342583629373101
Random91	ACCTGATTATAGATTACCTCCCGCTGTCATAACTGACGTACGGCGGCACGTCATGACATACCTACCCATACAGGGTTAAATATGTGAGTTGTTGTTATTTGTCGTATTAGATAGATTCAGCGCACCACTGCGGAAATTACTTCAGGAAAGGGAGTATGGGTGCTAACGATGAATAGTACAAGAAGGGTATGCCGTATTCTGAATTTACAAAGCTTAGGAGCACTATATCTGGATGTTTTACCTAGACATACAAGTTCGATTGGCGACTTTCTCCGTTTCCGGCTTTAATCGTAGTTCCAAAAACACATCTCGTAAAAACGAATAATTTTTTACTAATACAAATACCAAGTTATTCCCACTGCCAGCAGGTCCAAGTTCGGATACTTATGTGGCGTCCAG…	0	http://www.bioinfocabd.upo.es/ab/results/630852446732209/results_630852446732209.html?cgi=0.605210703973047
Random92	TAGGAGAAGCTATAGTCTACGTCTTCCATGTTATGCATTGATTGGACTTCGGCAGCGTGGTCAAGACAAGCATAATCACGCCTGGATTTTATTATTTCTTTATCAAATCTAAATTAAGCTTATTAGCGACTGATTATTACGTCAAAAACGAGTGAAAATAAATTTGTTGTGAACATCTCCCGGATCTTTCGCTGTTCATTTGGATTTAGCAGACTTAAAATACTTAAAGAGTACCGAAGATATTGATTTCAACCCCTATTAAAATGACGAACAAACCTCGGCAAAGTCTATCCTCATTAAGTAGATTGACATTGTTAAGCTTTAATCCAATCAATTTCTGCAGTGTGTAGAATGCTGAGTTTTAACTACTATGTAGCGCAATTTGCACTAATGGTCAGC…	0	http://www.bioinfocabd.upo.es/ab/results/533998322979645/results_533998322979645.html?cgi=0.792021599911625
Random93	TCCGATTGTGCAGGTCCCCGAGTATGACGTAAATCAATTGGGGTTACCTATCTAGTAATCCACTCTGGTGCCATTTTTTCCAGATGATGAGCCACCGTACCTTAGATGACTGCACAAATGTACAATTTACGGTCCAGCAGTGTGTTGCTTCACCCATGTTTATTGGGAGAGTATTGGAAATATTACACTGACCGATCATAGCCTATAATTAGAAGTTTGGCGCTATATCGAAAGTAATATAGCTAGCTGTAAAAGAAAACACCATATTCAACTCGTATGTGAAAATGATATGGCGATATCTGGATAGTACATTCACAAGGCACGTACAGTTACCGAATAGTGACAGGGCCCAAAGAGGATAATGATTTACCTTGAACGAACTGAAAGATTTACTATCCA…	0	http://www.bioinfocabd.upo.es/ab/results/311329284756542/results_311329284756542.html?cgi=0.1097220613770048
Random94	CAAGACTCGCGGCTGATCGCAGTCGACCGTTTTATAGCGAATTGCGTCGTGACTTTTGGAGGGATTATTCTGTCTGTTTACCTATGTCTGTACTATTAATGTGACGACGGTAATTGCATGCCACTTTTGGAACATTTAATTTTTCTTGTAACGTTAAATGTTGGAAATAAGTATTCTCTCTAAGGACTGTACTATCGTTACTAAAGAATCAGGTCAATCCCAAAAGGTCTGATAATAAGCATCAGGAGGGCTGCAACATTGCAACAAGACCTTTGGTCATTTTTCAGCCGGTAATCCGTTGCTGTCATCGTCGAAACCCCTCAAGTGATACAACGCTATCGTCCTATCAATTTATCGTGCAACTGTGAGCTCGAACTAGAAGAGTATGACTGATAGGCC…	0	http://www.bioinfocabd.upo.es/ab/results/875755877074883/results_875755877074883.html?cgi=0.2800271526518707
Random95	TATGCTTGTTCCGAGTGTACTCTATTTAGGGTGCGTAAAAAACTGAATCTGTTTTCTTAATCGGGCGGAATAATAAATCAAAATTACTCCTGTGTAGTGAGAAGAGGCACTTTTCTCCACGACAAGCGTCGGAGGCGAGTACGAAAGGTGTTCATACGGACGTCGATTTCGCACACTCTCTCAGCCGTTTTATCCATTAAAAGTTTTTATGTATCGGGGTATCCTCACTAACTAAATACTTCTTTGTGACGTCAATATCCACAAAGGAGTAAGTAGTTGATTGAAGTTAGGAACGCATAGTCAATATATCTTGATTAATTTTTCACCTCATCCGATTGACTAACCGATTAGGCTAAAGAAGACTACGAACATTTTCGGATTTACGACTTGGCTCATCGT…	0	http://www.bioinfocabd.upo.es/ab/results/684818742870451/results_684818742870451.html?cgi=0.5744416755787994
Random96	AGAAGCGTGTTAATAGAGTCTTAGTAATTGCTATCACATATACTATTTACTCTCAACCTCGCGTTAGGTCGTCTCGTTACGTCGTAATATTGGGTCATAAACATGGTCTAATATCCGAGCTAGGTTGTCCATACTGAAAATACTGGTTTGCCCAACGTGTAGCGCACGTTGGGAGCTAACTCGCGACTGGCACCCTTACTACTTACACTACCGCGGATACTTATGAATGAACGGGGACAATCCATGCTGTAATATAAACTTGATGCGTTATGGTTGGGTGTTCTCATGAAATTATGGGACAAACCTGTATGGCTATGAATGAAGAGGATGTGTTCTTATATGGACTATCAATCAGATAGATACTTAGTGCGAACAAAGACAGAATTCTATCATTAATAT…	0	http://www.bioinfocabd.upo.es/ab/results/185980101888166/results_185980101888166.html?cgi=0.7896492549082554
Random97	TTCTATGATGTGGCTGAGTAACGTCTTAAATGAGCGTCATTAAGAGCCAGGTCCCAAGAGGCTATGTAGTGTTGCTGTTCAGATATTGTGAACTCGCAGTCAGATCAAATCCCAAAATGTTAGGTAAGCAGGCTACTAATTCAGACGAATTTAGAGGTTCCGTAGTATCAAAGTCTCAGTTAATGGTAATCAGGTAGATTTGCTCAAAGTCTAATCACCGAGTAACTAAGTTCATCATTAGATGATCAAGCTTATGAATAGGACTTTGGTTCTTAATTGGGCAAAATTCGAGATTGACCTTCAACGACTAGTATTGAATTTACTTGTAAAATGGCTCGCCAGATGTAGGTCCTTAAGCCAGGAAAGAAGTGTGGTCTCCTTGCATATAACAAGGCCTTA…	0	http://www.bioinfocabd.upo.es/ab/results/877245422759191/results_877245422759191.html?cgi=0.02543838507207652
Random98	AAGTATATTCACCACAAGTCAACGATACATCGGCGCCTCCAGCCCTAGCTCATCATTAGAAAAAGCAAATACCGTTTAATATTAAGTGCCCTTGTCTAACAACTGAAGGGCCAAACACTTGTCCGTTCATGGTTGATCATGTGCTTAATTATAAGCGTATGAACGATCGAAAATTACATCTGTTCTCGGATTCTGTTTTAAATGCAGCCTGATTTTAGCACACGCACGAATTGCTCATAGGCCGTCGGTTCGAATTATCTGCTGTGTCCAATTTTTCTATGTATGGGAACGTTAGAGCCAGAACTGCAGGACGTATAGGTACAGGCCTCACGGAATAATGGAACAATATTTACATAGAAGTTATTGGAATGGTTATGCATGGCTATCTTCACCAAGCAA…	0	http://www.bioinfocabd.upo.es/ab/results/536504127857373/results_536504127857373.html?cgi=0.3421408401239149
Random99	GGTTACAATGGCTCACTCATGTTGAGCCCCAGCCTAAGGAATTAGATGCCCACGAAAGTGCGTCGTAATTATCGTAGTGTGCTGAATGTCATGAGTGAAAATTTTACAAAAAATTCCTTAGTTATATTCCCTGATTCACCTCCACTATACTTCTCGACGAATCAAGTAATCAATTCGACTCTGGCCGTCCGAAACGTGACTGGAGAGGTGGGATAAGTCGAGTCGATTTGGATAAAAACGGATCTTATGCACTTTGTTCACTTAGTAATTGCGAGTGATTATAGTTATGGTGACTCACGAACAGGCTTGAAATCACATTTACGATTTAACGGTGCAGACTCTGAATTTTCTCGGAGTAAGAGGCATCCTAATTCACTTGAAAAGCGTTTAACTTCATTT…	10	http://www.bioinfocabd.upo.es/ab/results/620170801718817/results_620170801718817.html?cgi=0.5626045557577303
Random100	AACTTTCGACAAATAGGCAGATAGATACATCGAGAATATCGAAAGTGAGAACTATTTAGATTCCACGCATGTCTTAGTTGTATGGATACACCCTTTTATAACTTTAAACCCTTACATTACCCCAATTAACAGACGATGTATGAAAGACGTACAACGGTTCCAGTTTTTTGATCAATCAAGAGTAGCCTAAACATGGTATTCGCACATTTTCCCATGAAACACGAAATGGTGTAGTCTAGTAAGTCAAGTGTTCTATTGAAGTAATACCTAAGGTCAATGTATAATATTAAAGGGTAGTAGAGCAGGAGATACACGAGATAAGTTCCGACTAGTGACAGATCTGCCAGGATGCTCTTCTGATATGATTGTTTACTATCATTCGATTTAGCGAAAGTTTAT…	10	http://www.bioinfocabd.upo.es/ab/results/198114619664014/results_198114619664014.html?cgi=0.5582424009946692
